# Supplementary material for: Long-Memory and the Sea Level-Temperature Relationship: A Fractional Cointegration Approach
Source: PLoS One. 2014 Nov 26;9(11):e113439. doi: 10.1371/journal.pone.0113439 (PMC4245127; doi:10.1371/journal.pone.0113439)
Supplement: Code S1 — Monte Carlo code for Matlab. (ZIP) [file pone.0113439.s002.zip]

Archive with 8 entries (7 files):
- Code S1/
- Code S1/ARFIMA_SIM.m
- Code S1/fracdiff.m
- Code S1/Readme.pdf
- Code S1/sigmad.m
- Code S1/Simu_1.m
- Code S1/Simu_2.m
- Code S1/Simu_3.m
