# Supplementary material for: Long-Memory and the Sea Level-Temperature Relationship: A Fractional Cointegration Approach
Source: PLoS One. 2014 Nov 26;9(11):e113439. doi: 10.1371/journal.pone.0113439 (PMC4245127; doi:10.1371/journal.pone.0113439)
Supplement: Code S1 — Monte Carlo code for Matlab. (ZIP) [file pone.0113439.s002.zip › Code S1/fracdiff.m]

function[dx] = fracdiff(x,d)
% function[dx] = fracdiff(x,d)
%
% fractional differencing procedure
%
% input = x,d
% output = (1-L)^d x
%
% THIS IS A NEW VERSION THAT USES FILTER INSTEAD OF CONV.
%
%			Katsumi Shimotsu, September 2003
%______________________________________________________

[n,dum] = size(x);
k = 1:1:n-1;
k = k';
b = (k-d-1)./k;
b = [1; cumprod(b)];
dx = filter(b,1,x);
