# Supplementary material for: Long-Memory and the Sea Level-Temperature Relationship: A Fractional Cointegration Approach
Source: PLoS One. 2014 Nov 26;9(11):e113439. doi: 10.1371/journal.pone.0113439 (PMC4245127; doi:10.1371/journal.pone.0113439)
Supplement: Code S1 — Monte Carlo code for Matlab. (ZIP) [file pone.0113439.s002.zip › Code S1/sigmad.m]

function[sigma]=sigmad(d,sigX,N)
sigma=sqrt((sigX*(1+2*d)*gamma(1+d)*gamma(1-d))/(gamma(1-2*d)*N^(1+2*d)));
end
