# Supplementary material for: Long-Memory and the Sea Level-Temperature Relationship: A Fractional Cointegration Approach
Source: PLoS One. 2014 Nov 26;9(11):e113439. doi: 10.1371/journal.pone.0113439 (PMC4245127; doi:10.1371/journal.pone.0113439)
Supplement: Code S1 — Monte Carlo code for Matlab. (ZIP) [file pone.0113439.s002.zip › Code S1/Simu_1.m]

%Using ARFIMA_SIM (Simone Fatichi -- simonef@dicea.unifi.it)
%% Variables
%mu=-68.95mm => 0.6895 cm; sigma=58.57 LW=0.942; 2ELW=0.892; 2ELWd=0.701
N=130; mu_SL=0.689; s_SL=0.585; LW_SL=0.942; ELW_SL=0.892; ELWd_SL=0.701;
mu_T=-0.0326; s_T=0.265; LW_T=0.796; ELW_T=0.701; ELWd_T=0.598;
mu_I=13.102; s_I=0.64521; LW_I=0.716; ELW_I=0.891; ELWd_I=0.863;


SL_LW=(ARFIMA_SIM(N,[],[],LW_SL,sigmad(LW_SL,s_SL,N)));
SL_ELW=ARFIMA_SIM(N,[],[],ELW_SL,s_SL); 
SL_ELWd=ARFIMA_SIM(N,[],[],ELWd_SL,s_SL)*mu_SL;
 
T_LW=ARFIMA_SIM(130,[],[],LW_T,s_T)*mu_T;
T_ELW=ARFIMA_SIM(130,[],[],ELW_T,s_T)*mu_T;
T_ELWd=ARFIMA_SIM(130,[],[],ELWd_T,s_T)*mu_T;

I_LW=ARFIMA_SIM(130,[],[],LW_I,s_I)*mu_I;
I_ELW=ARFIMA_SIM(130,[],[],ELW_I,s_I)*mu_I;
I_ELWd=ARFIMA_SIM(130,[],[],ELWd_I,s_I)*mu_I;
%%
delta=ols(SL_LW,[ones(N,1),T_LW]);
% OLS command: Please download J.P.Lesage toolbox 
% http://www.business.txstate.edu/users/jl47/

%% IV
I1=I_LW(2:N-1);
I2=I_LW(1:N-2);
Z=[I1,I2];
X=SL_LW(3:N);
Y=T_LW(3:N);
B1=X'*Z*inv(Z'*Z)*Z'*X;
B2=X'*Z*inv(Z'*Z)*Z'*Y;
B_IV=B1*B2;
%Beta_IV overidentified B=[X'Z(Z�Z)^{-1} Z'Z]^{-1} X'Z(Z'Z)^{-1}Z'Y
