# Supplementary material for: Long-Memory and the Sea Level-Temperature Relationship: A Fractional Cointegration Approach
Source: PLoS One. 2014 Nov 26;9(11):e113439. doi: 10.1371/journal.pone.0113439 (PMC4245127; doi:10.1371/journal.pone.0113439)
Supplement: Code S1 — Monte Carlo code for Matlab. (ZIP) [file pone.0113439.s002.zip › Code S1/Simu_2.m]

%Using fracdiff [Shimotsu]
%% Variables
%mu=-68.95mm => 0.6895 cm; sigma=58.57 LW=0.942; 2ELW=0.892; 2ELWd=0.701
N=130; mu_SL=0.689; s_SL=0.585; LW_SL=0.942; ELW_SL=0.892; ELWd_SL=0.701;
mu_T=-0.0326; s_T=0.265; LW_T=0.796; ELW_T=0.701; ELWd_T=0.598;
mu_I=13.102; s_I=0.64521; LW_I=0.716; ELW_I=0.891; ELWd_I=0.863;

SL_LW=sigmad(LW_SL,s_SL,N)+mu_SL.*fracdiff(randn(130,1),LW_SL);
SL_ELW=s_SL+mu_SL.*fracdiff(randn(130,1),ELW_SL); 
SL_ELWd=s_SL+mu_SL.*fracdiff(randn(130,1),ELWd_SL);
 
T_LW=s_T+mu_T.*fracdiff(randn(130,1),LW_T);
T_ELW=s_T+mu_T.*fracdiff(randn(130,1),ELW_T);
T_ELWd=s_T+mu_T.*fracdiff(randn(130,1),ELWd_T);

I_LW=s_I+mu_I.*fracdiff(randn(130,1),LW_I);
I_ELW=s_I+mu_I.*fracdiff(randn(130,1),ELW_I);
I_ELWd=s_I+mu_I.*fracdiff(randn(130,1),ELWd_I);

I1=I_LW(2:N-1);
I2=I_LW(1:N-2);
Z=[I1,I2];
X=[ones(length(I2),1),SL_LW(3:N)];
Y=T_LW(3:N);
B1=X'*Z*inv(Z'*Z)*Z'*X;
B2=X'*Z*inv(Z'*Z)*Z'*Y;
B_IV=B1*B2;
