# Supplementary material for: Long-Memory and the Sea Level-Temperature Relationship: A Fractional Cointegration Approach
Source: PLoS One. 2014 Nov 26;9(11):e113439. doi: 10.1371/journal.pone.0113439 (PMC4245127; doi:10.1371/journal.pone.0113439)
Supplement: Code S1 — Monte Carlo code for Matlab. (ZIP) [file pone.0113439.s002.zip › Code S1/Simu_3.m]

% Long-memory and the Sea Level-Temperature Relationship: a Fractional
% Cointegration Approach
% Code of the Monte Carlo (Table 2)
%__________________________________________________________________________
clear all
%__________________________________________________________________________
% Data-generating Processes parameters:
%__________________________________________________________________________
% (1) Constant terms:
alpha_I=1.20;       alpha_S=-1.7;       alpha_T=-0.50;
beta_S=0.170;       beta_T=0.450;       gamma_I=-2.50;
phi_S=0.7000;       phi_T=0.5000;       phi_I=0.30000;          
d_T1=0.47400;       d_T2=0.61800;       d_I=0.0000000;
SD_T1=0.7000;       SD_T2=0.5000;       SD_ice=0.8000;
% Sample sizes and # of replications:
To=[100,250,500,1000,1560,2500,5000];   R=10000;            
% Stock matrices (to stock the results of each replication):
ParBias=zeros(7,4); ParStDev=zeros(7,4);
% Monte Carlo:
for j=1:7;j
    T=To(j);        Const=ones(T,1);    Tps=cumsum(Const);  
    Param=zeros(R,4);
    for i=1:R
% (2) Innovations:
%     (2.1) Fractional innovations with short-memory terms:
        U_tem1=ARFIMA_SIM(T,phi_S,[],d_T1,SD_T1); % with autocorrelation
        U_tem2=ARFIMA_SIM(T,phi_T,[],d_T2,SD_T2); % with autocorrelati�n
        U_ice=ARFIMA_SIM(T,phi_I,[],d_I,SD_ice);  % with autocorrelati�n
%     (2.1) Fractional innovations without short-memory terms:        
%       U_tem1=ARFIMA_SIM(T,[],[],d_T1,SD_T1);    % without autocorrelation
%       U_tem2=ARFIMA_SIM(T,[],[],d_T2,SD_T1);    % without autocorrelation
%       U_ice=ARFIMA_SIM(T,[],[],d_I,SD_ice);     % without autocorrelation
%__________________________________________________________________________
% (activate/deactivate lines 26-32 depending whether you decide to include 
%  autocorrelation or not)
%__________________________________________________________________________
%     (2.2) Simulated series:
        TEM_sim=alpha_T+beta_T*U_tem1+U_tem2;        
        SEA_sim=alpha_S+beta_S*TEM_sim+U_tem1;
        ICE_sim=alpha_I+gamma_I*U_tem2+U_ice;
%__________________________________________________________________________
% (3) OLS & IV estimates of the specification:
%                     SEA=ALPHA+BETA*TEMPERATURE+RESIDUALS
%__________________________________________________________________________
% Matrices for IV estimates using one contemporaneous instrument:        
        X=[ones(T,1),TEM_sim];  Y=SEA_sim;      Z=[ones(T,1),ICE_sim];
        XtX=X'*X;               
% Matrices for IV estimates using three (contemp. & lagged)  instruments:        
        Xbis=[ones(T-2,1),TEM_sim(3:T)];
        Zbis=[ones(T-2,1),ICE_sim(3:T),ICE_sim(2:T-1),ICE_sim(1:T-2)];
        Ybis=SEA_sim(3:T);      XtXbis=Xbis'*Xbis;
% Matrices for IV estimates using three (contemp. & leading) instruments:
        Xtris=[ones(T-2,1),TEM_sim(1:T-2)];
        Ztris=[ones(T-2,1),ICE_sim(1:T-2),ICE_sim(2:T-1),ICE_sim(3:T)];
        Ytris=SEA_sim(1:T-2);   XtXtris=Xtris'*Xtris;
%__________________________________________________________________________        
% (3.1) OLS estimates:
        PARols=inv(XtX)*X'*Y;
% (3.2) IV estimates:
        PARiv=inv(Z'*X)*Z'*Y;
% (3.3) IV bis estimates:
        PARivBIS=inv(Xbis'*Zbis*inv(Zbis'*Zbis)*Zbis'*Xbis)*Xbis'*Zbis*...
                 inv(Zbis'*Zbis)*Zbis'*Ybis;
% (3.4) IV tris estimates:
        PARivTRIS=inv(Xtris'*Ztris*inv(Ztris'*Ztris)*Ztris'*Xtris)*...
                 Xtris'*Ztris*inv(Ztris'*Ztris)*Ztris'*Ytris;             
        Param(i,:)=[PARols(2)-beta_S,PARiv(2)-beta_S,...
                    PARivBIS(2)-beta_S,PARivTRIS(2)-beta_S];
    end
% (4) Stock of Monte Carlo results:    
    ParBias(j,:)=mean(Param);   ParStDev(j,:)=std(Param);
end
% (5) Results:
TableResults=[ParBias;ParStDev];

     
