# Supplementary material for: Long-Memory and the Sea Level-Temperature Relationship: A Fractional Cointegration Approach
Source: PLoS One. 2014 Nov 26;9(11):e113439. doi: 10.1371/journal.pone.0113439 (PMC4245127; doi:10.1371/journal.pone.0113439)
Supplement: Data S1 — Raw data and final dataset. (ZIP) [file pone.0113439.s003.zip]

Archive with 6 entries (5 files):
- Data S1/
- Data S1/DataM_CC1922.gdt
- Data S1/DataM_CC1965.gdt
- Data S1/DataM_CC2009.gdt
- Data S1/Final_Dataset.xls
- Data S1/Readme.pdf
