# Supplementary material for: Long-Memory and the Sea Level-Temperature Relationship: A Fractional Cointegration Approach
Source: PLoS One. 2014 Nov 26;9(11):e113439. doi: 10.1371/journal.pone.0113439 (PMC4245127; doi:10.1371/journal.pone.0113439)
Supplement: Data S1 — Raw data and final dataset. (ZIP) [file pone.0113439.s003.zip › Data S1/Final_Dataset.xls]

## Sheet: Data
Month	Sea	Temp	IceSAt	IceSAtmas1	IceSAtmas2
1900-03-18 08:01:00	-181.4	-0.46	12187714	12097447	12099526
1900-03-18 08:02:00	-169.5	-0.31	12097447	12099526	11785686
1900-03-18 08:03:00	-162.7	-0.29	12099526	11785686	11750795
1900-03-18 08:04:00	-156.6	-0.4	11785686	11750795	11595924
1900-03-18 08:05:00	-157.1	-0.35	11750795	11595924	11823237
1900-03-18 08:06:00	-158	-0.42	11595924	11823237	12096857
1900-03-18 08:07:00	-158	-0.28	11823237	12096857	11980516
1900-03-18 08:08:00	-160.2	-0.17	12096857	11980516	12126294
1900-03-18 08:09:00	-157.3	-0.34	11980516	12126294	12153416
1900-03-18 08:10:00	-148.7	-0.28	12126294	12153416	12152625
1900-03-18 08:11:00	-142.9	-0.25	12153416	12152625	12169993
1900-03-18 08:12:00	-133.1	-0.28	12152625	12169993	12060451
1900-03-18 09:01:00	-134.8	-0.25	12169993	12060451	12434247
1900-03-18 09:02:00	-137.6	-0.29	12060451	12434247	12688039
1900-03-18 09:03:00	-143.6	-0.05	12434247	12688039	12833606
1900-03-18 09:04:00	-149.5	-0.09	12688039	12833606	12627652
1900-03-18 09:05:00	-150.6	-0.1	12833606	12627652	12730610
1900-03-18 09:06:00	-152.6	-0.34	12627652	12730610	11719867
1900-03-18 09:07:00	-146.1	-0.17	12730610	11719867	11627283
1900-03-18 09:08:00	-149.8	-0.14	11719867	11627283	12118228
1900-03-18 09:09:00	-154.4	-0.28	11627283	12118228	12139815
1900-03-18 09:10:00	-163.9	-0.32	12118228	12139815	12136640
1900-03-18 09:11:00	-166.3	-0.41	12139815	12136640	12141773
1900-03-18 09:12:00	-168.3	-0.33	12136640	12141773	12143861
1900-03-18 10:01:00	-166.2	-0.15	12141773	12143861	12377575
1900-03-18 10:02:00	-160.4	-0.04	12143861	12377575	12059775
1900-03-18 10:03:00	-157.2	-0.13	12377575	12059775	12071604
1900-03-18 10:04:00	-159	-0.33	12059775	12071604	12174027
1900-03-18 10:05:00	-162.9	-0.29	12071604	12174027	12421989
1900-03-18 10:06:00	-163.6	-0.37	12174027	12421989	12512744
1900-03-18 10:07:00	-165.7	-0.31	12421989	12512744	12273677
1900-03-18 10:08:00	-167.4	-0.18	12512744	12273677	12202372
1900-03-18 10:09:00	-173.3	-0.28	12273677	12202372	12114986
1900-03-18 10:10:00	-179.9	-0.41	12202372	12114986	12103621
1900-03-18 10:11:00	-180.9	-0.41	12114986	12103621	12096777
1900-03-18 10:12:00	-182.9	-0.56	12103621	12096777	12033641
1900-03-18 11:01:00	-178.3	-0.5	12096777	12033641	11899645
1900-03-18 11:02:00	-178.4	-0.45	12033641	11899645	12048290
1900-03-18 11:03:00	-170.8	-0.22	11899645	12048290	12087171
1900-03-18 11:04:00	-170.7	-0.26	12048290	12087171	12102786
1900-03-18 11:05:00	-162.4	-0.31	12087171	12102786	11806612
1900-03-18 11:06:00	-162	-0.14	12102786	11806612	11841692
1900-03-18 11:07:00	-159.5	-0.14	11806612	11841692	12214317
1900-03-18 11:08:00	-160.4	-0.24	11841692	12214317	12081900
1900-03-18 11:09:00	-157.7	-0.35	12214317	12081900	12084070
1900-03-18 11:10:00	-156.6	-0.37	12081900	12084070	12065024
1900-03-18 11:11:00	-151.6	-0.36	12084070	12065024	12047275
1900-03-18 11:12:00	-147.5	-0.32	12065024	12047275	12005462
1900-03-18 12:01:00	-140.9	-0.3	12047275	12005462	11933164
1900-03-18 12:02:00	-137.9	-0.22	12005462	11933164	12032172
1900-03-18 12:03:00	-135.4	-0.39	11933164	12032172	12184906
1900-03-18 12:04:00	-133.6	-0.42	12032172	12184906	12158851
1900-03-18 12:05:00	-134.4	-0.39	12184906	12158851	12222133
1900-03-18 12:06:00	-138.4	-0.39	12158851	12222133	12332022
1900-03-18 12:07:00	-141.7	-0.31	12222133	12332022	12475567
1900-03-18 12:08:00	-145.2	-0.22	12332022	12475567	12041062
1900-03-18 12:09:00	-148.8	-0.35	12475567	12041062	12040235
1900-03-18 12:10:00	-148.8	-0.36	12041062	12040235	12021756
1900-03-18 12:11:00	-152.4	-0.38	12040235	12021756	12001460
1900-03-18 12:12:00	-148.3	-0.34	12021756	12001460	11975280
1900-03-18 13:01:00	-151.5	-0.64	12001460	11975280	11945428
1900-03-18 13:02:00	-146.7	-0.36	11975280	11945428	11950181
1900-03-18 13:03:00	-143.7	-0.26	11945428	11950181	11925861
1900-03-18 13:04:00	-141.1	-0.43	11950181	11925861	11889094
1900-03-18 13:05:00	-141.5	-0.36	11925861	11889094	12048076
1900-03-18 13:06:00	-141.1	-0.44	11889094	12048076	11938219
1900-03-18 13:07:00	-146.8	-0.33	12048076	11938219	12007688
1900-03-18 13:08:00	-141.6	-0.29	11938219	12007688	12001402
1900-03-18 13:09:00	-144.9	-0.25	12007688	12001402	12001190
1900-03-18 13:10:00	-139.6	-0.26	12001402	12001190	11988560
1900-03-18 13:11:00	-141.7	-0.22	12001190	11988560	11972222
1900-03-18 13:12:00	-143.5	-0.09	11988560	11972222	11949867
1900-03-18 14:01:00	-145.7	-0.39	11972222	11949867	11941625
1900-03-18 14:02:00	-150.6	-0.46	11949867	11941625	11876013
1900-03-18 14:03:00	-145.2	-0.31	11941625	11876013	11726605
1900-03-18 14:04:00	-140.4	-0.23	11876013	11726605	11564374
1900-03-18 14:05:00	-133.1	-0.22	11726605	11564374	12152339
1900-03-18 14:06:00	-133.8	-0.35	11564374	12152339	11995690
1900-03-18 14:07:00	-139.2	-0.11	12152339	11995690	11731115
1900-03-18 14:08:00	-146.1	-0.25	11995690	11731115	11966226
1900-03-18 14:09:00	-153.5	-0.23	11731115	11966226	11968533
1900-03-18 14:10:00	-153.6	-0.33	11966226	11968533	11964765
1900-03-18 14:11:00	-156.3	-0.35	11968533	11964765	11956103
1900-03-18 14:12:00	-154.2	-0.31	11964765	11956103	11936444
1900-03-18 15:01:00	-160.6	-0.66	11956103	11936444	11933739
1900-03-18 15:02:00	-164.2	-0.52	11936444	11933739	12008176
1900-03-18 15:03:00	-161.3	-0.36	11933739	12008176	11249511
1900-03-18 15:04:00	-157.2	-0.43	12008176	11249511	11126343
1900-03-18 15:05:00	-150.3	-0.31	11249511	11126343	11515402
1900-03-18 15:06:00	-145.5	-0.25	11126343	11515402	11698547
1900-03-18 15:07:00	-145.7	-0.1	11515402	11698547	11806370
1900-03-18 15:08:00	-145.9	-0.28	11698547	11806370	11948863
1900-03-18 15:09:00	-149	-0.27	11806370	11948863	11955041
1900-03-18 15:10:00	-145.9	-0.39	11948863	11955041	11956802
1900-03-18 15:11:00	-147.2	-0.33	11955041	11956802	11954410
1900-03-18 15:12:00	-146.4	-0.41	11956802	11954410	11976429
1900-03-18 16:01:00	-153.7	-0.49	11954410	11976429	11924698
1900-03-18 16:02:00	-154	-0.48	11976429	11924698	12014043
1900-03-18 16:03:00	-153.4	-0.46	11924698	12014043	12230335
1900-03-18 16:04:00	-153.6	-0.36	12014043	12230335	12100981
1900-03-18 16:05:00	-152.6	-0.29	12230335	12100981	12010706
1900-03-18 16:06:00	-150	-0.25	12100981	12010706	11948159
1900-03-18 16:07:00	-147.4	-0.21	12010706	11948159	11963074
1900-03-18 16:08:00	-146.9	-0.24	11948159	11963074	11937172
1900-03-18 16:09:00	-149.9	-0.21	11963074	11937172	11948635
1900-03-18 16:10:00	-143.4	-0.12	11937172	11948635	11956518
1900-03-18 16:11:00	-144.4	-0.07	11948635	11956518	11962426
1900-03-18 16:12:00	-144.4	-0.24	11956518	11962426	11944552
1900-03-18 17:01:00	-149.5	-0.24	11962426	11944552	11938724
1900-03-18 17:02:00	-145.8	0.07	11944552	11938724	11807915
1900-03-18 17:03:00	-142.7	-0.03	11938724	11807915	11886848
1900-03-18 17:04:00	-143.4	-0.04	11807915	11886848	11967062
1900-03-18 17:05:00	-144.3	-0.08	11886848	11967062	12203825
1900-03-18 17:06:00	-144.2	-0.14	11967062	12203825	11922065
1900-03-18 17:07:00	-145.4	-0.18	12203825	11922065	11960307
1900-03-18 17:08:00	-146	-0.26	11922065	11960307	11947421
1900-03-18 17:09:00	-149.7	-0.22	11960307	11947421	11954298
1900-03-18 17:10:00	-152.2	-0.32	11947421	11954298	11961292
1900-03-18 17:11:00	-156	-0.39	11954298	11961292	11970237
1900-03-18 17:12:00	-155.6	-0.35	11961292	11970237	11954777
1900-03-18 18:01:00	-150.7	-0.54	11970237	11954777	11945490
1900-03-18 18:02:00	-149.8	-0.43	11954777	11945490	12084258
1900-03-18 18:03:00	-138.4	-0.36	11945490	12084258	12075899
1900-03-18 18:04:00	-136.5	-0.39	12084258	12075899	11880635
1900-03-18 18:05:00	-133.7	-0.51	12075899	11880635	11874158
1900-03-18 18:06:00	-138.6	-0.4	11880635	11874158	11983203
1900-03-18 18:07:00	-142.6	-0.32	11874158	11983203	11921322
1900-03-18 18:08:00	-146.2	-0.39	11983203	11921322	11963298
1900-03-18 18:09:00	-147.8	-0.43	11921322	11963298	11964545
1900-03-18 18:10:00	-150.2	-0.25	11963298	11964545	11967565
1900-03-18 18:11:00	-154.3	-0.52	11964545	11967565	11965027
1900-03-18 18:12:00	-162.3	-0.36	11967565	11965027	11960920
1900-03-18 19:01:00	-161.3	-0.51	11965027	11960920	12684111
1900-03-18 19:02:00	-162.3	-0.56	11960920	12684111	12292271
1900-03-18 19:03:00	-146.5	-0.19	12684111	12292271	12013276
1900-03-18 19:04:00	-149.2	-0.33	12292271	12013276	12123448
1900-03-18 19:05:00	-143.8	-0.23	12013276	12123448	12054763
1900-03-18 19:06:00	-146.8	-0.26	12123448	12054763	11973931
1900-03-18 19:07:00	-142.2	-0.25	12054763	11973931	11908552
1900-03-18 19:08:00	-140.6	-0.21	11973931	11908552	11980626
1900-03-18 19:09:00	-141.6	-0.19	11908552	11980626	11976517
1900-03-18 19:10:00	-142.9	-0.25	11980626	11976517	11975405
1900-03-18 19:11:00	-146.6	-0.4	11976517	11975405	11960454
1900-03-18 19:12:00	-147.2	-0.11	11975405	11960454	11965753
1900-03-18 20:01:00	-144.2	-0.39	11960454	11965753	11921851
1900-03-18 20:02:00	-137.7	-0.13	11965753	11921851	12161120
1900-03-18 20:03:00	-138.2	-0.36	11921851	12161120	12293222
1900-03-18 20:04:00	-137	-0.45	12161120	12293222	12045901
1900-03-18 20:05:00	-141.5	-0.33	12293222	12045901	12219438
1900-03-18 20:06:00	-140	-0.23	12045901	12219438	11977419
1900-03-18 20:07:00	-144.2	-0.33	12219438	11977419	12032652
1900-03-18 20:08:00	-145	-0.29	11977419	12032652	11990786
1900-03-18 20:09:00	-150.1	-0.22	12032652	11990786	11983632
1900-03-18 20:10:00	-149.9	-0.31	11990786	11983632	11979181
1900-03-18 20:11:00	-154.7	-0.54	11983632	11979181	11952354
1900-03-18 20:12:00	-150.8	-0.5	11979181	11952354	11972055
1900-03-18 21:01:00	-145.9	-0.88	11952354	11972055	11876620
1900-03-18 21:02:00	-142.2	-0.61	11972055	11876620	11836865
1900-03-18 21:03:00	-135.1	-0.21	11876620	11836865	12049167
1900-03-18 21:04:00	-136.3	-0.39	11836865	12049167	12188150
1900-03-18 21:05:00	-137.6	-0.41	12049167	12188150	11906718
1900-03-18 21:06:00	-138.9	-0.31	12188150	11906718	12089612
1900-03-18 21:07:00	-139.1	-0.11	11906718	12089612	11929946
1900-03-18 21:08:00	-137.4	-0.27	12089612	11929946	11989743
1900-03-18 21:09:00	-137.4	-0.25	11929946	11989743	11988521
1900-03-18 21:10:00	-139	-0.19	11989743	11988521	11979070
1900-03-18 21:11:00	-143.5	-0.19	11988521	11979070	12082978
1900-03-18 21:12:00	-144	-0.35	11979070	12082978	11970437
1900-03-18 22:01:00	-146.8	-0.53	12082978	11970437	11802611
1900-03-18 22:02:00	-145.9	-0.34	11970437	11802611	11671040
1900-03-18 22:03:00	-148.3	-0.27	11802611	11671040	11691878
1900-03-18 22:04:00	-147.3	-0.46	11671040	11691878	11914818
1900-03-18 22:05:00	-150.5	-0.4	11691878	11914818	11948591
1900-03-18 22:06:00	-151.1	-0.46	11914818	11948591	12251376
1900-03-18 22:07:00	-152.9	-0.23	11948591	12251376	12049667
1900-03-18 22:08:00	-153.1	-0.26	12251376	12049667	11978783
1900-03-18 22:09:00	-156	-0.36	12049667	11978783	11986239
1900-03-18 22:10:00	-151.7	-0.3	11978783	11986239	11972421
1900-03-18 22:11:00	-149.8	-0.41	11986239	11972421	11934234
1900-03-18 22:12:00	-139.2	-0.31	11972421	11934234	11956412
1900-03-18 23:01:00	-137.3	-0.58	11934234	11956412	12173372
1900-03-18 23:02:00	-133.3	-0.52	11956412	12173372	12261368
1900-03-18 23:03:00	-138.4	-0.33	12173372	12261368	12281632
1900-03-18 23:04:00	-139.8	-0.29	12261368	12281632	12320967
1900-03-18 23:05:00	-146.4	-0.31	12281632	12320967	12201249
1900-03-18 23:06:00	-140.7	-0.23	12320967	12201249	12007053
1900-03-18 23:07:00	-139.4	-0.22	12201249	12007053	12182435
1900-03-18 23:08:00	-135.8	-0.2	12007053	12182435	11949648
1900-03-18 23:09:00	-137.8	-0.13	12182435	11949648	11972136
1900-03-18 23:10:00	-130.7	-0.18	11949648	11972136	11960219
1900-03-18 23:11:00	-134.2	-0.15	11972136	11960219	11931129
1900-03-18 23:12:00	-137.2	-0.22	11960219	11931129	11942571
1900-03-19 00:01:00	-146.8	-0.28	11931129	11942571	12118818
1900-03-19 00:02:00	-156.8	-0.22	11942571	12118818	12137597
1900-03-19 00:03:00	-153.8	-0.34	12118818	12137597	12006988
1900-03-19 00:04:00	-148.8	-0.4	12137597	12006988	11929285
1900-03-19 00:05:00	-142.5	-0.19	12006988	11929285	11642986
1900-03-19 00:06:00	-133.7	-0.16	11929285	11642986	12016577
1900-03-19 00:07:00	-136.4	-0.1	11642986	12016577	12074646
1900-03-19 00:08:00	-137.3	-0.16	12016577	12074646	12162363
1900-03-19 00:09:00	-142.6	-0.13	12074646	12162363	11949783
1900-03-19 00:10:00	-145.3	-0.04	12162363	11949783	11940204
1900-03-19 00:11:00	-148.1	-0.18	11949783	11940204	11921677
1900-03-19 00:12:00	-150.5	-0.15	11940204	11921677	11924278
1900-03-19 01:01:00	-147.9	-0.25	11921677	11924278	11927280
1900-03-19 01:02:00	-148.2	-0.22	11924278	11927280	11585617
1900-03-19 01:03:00	-142.3	-0.22	11927280	11585617	11423993
1900-03-19 01:04:00	-140.6	-0.1	11585617	11423993	11682882
1900-03-19 01:05:00	-131	-0.07	11423993	11682882	12100470
1900-03-19 01:06:00	-129.2	-0.15	11682882	12100470	11973809
1900-03-19 01:07:00	-125.5	-0.08	12100470	11973809	11794111
1900-03-19 01:08:00	-128.2	-0.11	11973809	11794111	11902519
1900-03-19 01:09:00	-134.9	-0.17	11794111	11902519	11931180
1900-03-19 01:10:00	-141.9	-0.15	11902519	11931180	11925592
1900-03-19 01:11:00	-156.5	-0.23	11931180	11925592	11900674
1900-03-19 01:12:00	-153.9	-0.2	11925592	11900674	11910118
1900-03-19 02:01:00	-147.4	-0.1	11900674	11910118	11804739
1900-03-19 02:02:00	-132.9	-0.3	11910118	11804739	11726781
1900-03-19 02:03:00	-125	-0.53	11804739	11726781	11542790
1900-03-19 02:04:00	-123.3	-0.29	11726781	11542790	11634256
1900-03-19 02:05:00	-122	-0.39	11542790	11634256	11620698
1900-03-19 02:06:00	-128.1	-0.22	11634256	11620698	11787194
1900-03-19 02:07:00	-131.8	-0.24	11620698	11787194	11723737
1900-03-19 02:08:00	-137.9	-0.25	11787194	11723737	11905889
1900-03-19 02:09:00	-135.8	-0.25	11723737	11905889	11923098
1900-03-19 02:10:00	-130.7	-0.33	11905889	11923098	11905170
1900-03-19 02:11:00	-126.8	-0.43	11923098	11905170	11873312
1900-03-19 02:12:00	-125.7	-0.31	11905170	11873312	11891830
1900-03-19 03:01:00	-125.1	-0.26	11873312	11891830	11842463
1900-03-19 03:02:00	-127.4	-0.4	11891830	11842463	11978255
1900-03-19 03:03:00	-126.4	-0.33	11842463	11978255	12132949
1900-03-19 03:04:00	-123.4	-0.19	11978255	12132949	12089987
1900-03-19 03:05:00	-126.3	-0.19	12132949	12089987	11711884
1900-03-19 03:06:00	-127	-0.31	12089987	11711884	11746665
1900-03-19 03:07:00	-130.3	-0.13	11711884	11746665	12045985
1900-03-19 03:08:00	-124.2	-0.1	11746665	12045985	11913172
1900-03-19 03:09:00	-118.5	-0.11	12045985	11913172	11924394
1900-03-19 03:10:00	-112.7	-0.05	11913172	11924394	11894529
1900-03-19 03:11:00	-115.5	0.08	11924394	11894529	11858717
1900-03-19 03:12:00	-120.9	-0.32	11894529	11858717	11881348
1900-03-19 04:01:00	-127.3	-0.37	11858717	11881348	11851315
1900-03-19 04:02:00	-129.2	0.02	11881348	11851315	11772880
1900-03-19 04:03:00	-127.9	-0.04	11851315	11772880	12043935
1900-03-19 04:04:00	-128.2	-0.13	11772880	12043935	12149300
1900-03-19 04:05:00	-125.7	-0.1	12043935	12149300	12068527
1900-03-19 04:06:00	-126.6	-0.12	12149300	12068527	12013104
1900-03-19 04:07:00	-128.9	-0.13	12068527	12013104	11944190
1900-03-19 04:08:00	-127.1	-0.13	12013104	11944190	11946544
1900-03-19 04:09:00	-133.5	-0.08	11944190	11946544	11952685
1900-03-19 04:10:00	-128.6	-0.02	11946544	11952685	11884948
1900-03-19 04:11:00	-130.5	-0.17	11952685	11884948	12235152
1900-03-19 04:12:00	-128.5	-0.11	11884948	12235152	11893635
1900-03-19 05:01:00	-131.2	-0.26	12235152	11893635	12011911
1900-03-19 05:02:00	-133.1	-0.05	11893635	12011911	12100597
1900-03-19 05:03:00	-133.4	-0.02	12011911	12100597	11946490
1900-03-19 05:04:00	-129.4	-0.07	12100597	11946490	11696529
1900-03-19 05:05:00	-133.4	-0.18	11946490	11696529	12113420
1900-03-19 05:06:00	-132.1	-0.15	11696529	12113420	11882274
1900-03-19 05:07:00	-134.6	-0.2	12113420	11882274	11776038
1900-03-19 05:08:00	-129.4	-0.2	11882274	11776038	11756677
1900-03-19 05:09:00	-125.4	-0.23	11776038	11756677	11830559
1900-03-19 05:10:00	-122.5	-0.29	11756677	11830559	12049481
1900-03-19 05:11:00	-121	-0.25	11830559	12049481	11938131
1900-03-19 05:12:00	-121.7	-0.29	12049481	11938131	11732848
1900-03-19 06:01:00	-121	-0.17	11938131	11732848	12332378
1900-03-19 06:02:00	-120.5	0.02	11732848	12332378	12201733
1900-03-19 06:03:00	-121.7	-0.26	12332378	12201733	12020061
1900-03-19 06:04:00	-126.4	-0.28	12201733	12020061	12089784
1900-03-19 06:05:00	-130.7	-0.32	12020061	12089784	12190558
1900-03-19 06:06:00	-131.3	-0.33	12089784	12190558	12339196
1900-03-19 06:07:00	-130.1	-0.21	12190558	12339196	12708682
1900-03-19 06:08:00	-126.2	-0.3	12339196	12708682	12107029
1900-03-19 06:09:00	-122.8	-0.29	12708682	12107029	11952968
1900-03-19 06:10:00	-120.2	-0.35	12107029	11952968	11826091
1900-03-19 06:11:00	-119.7	-0.43	11952968	11826091	11769329
1900-03-19 06:12:00	-121.2	-0.47	11826091	11769329	11817640
1900-03-19 07:01:00	-119.6	-0.27	11769329	11817640	11885890
1900-03-19 07:02:00	-120.1	0.04	11817640	11885890	11742627
1900-03-19 07:03:00	-113.4	-0.17	11885890	11742627	11748538
1900-03-19 07:04:00	-108.7	-0.37	11742627	11748538	11791174
1900-03-19 07:05:00	-108.2	-0.34	11748538	11791174	11844879
1900-03-19 07:06:00	-109	-0.44	11791174	11844879	11684174
1900-03-19 07:07:00	-114.6	-0.29	11844879	11684174	11649358
1900-03-19 07:08:00	-117.9	-0.4	11684174	11649358	11756616
1900-03-19 07:09:00	-122	-0.45	11649358	11756616	11800586
1900-03-19 07:10:00	-119	-0.43	11756616	11800586	11784073
1900-03-19 07:11:00	-122.6	-0.34	11800586	11784073	11767219
1900-03-19 07:12:00	-119.9	-0.46	11784073	11767219	11928397
1900-03-19 08:01:00	-124.3	-0.57	11767219	11928397	11849998
1900-03-19 08:02:00	-116.6	-0.47	11928397	11849998	11571713
1900-03-19 08:03:00	-121.3	-0.37	11849998	11571713	11635536
1900-03-19 08:04:00	-121.7	-0.45	11571713	11635536	11648340
1900-03-19 08:05:00	-126.7	-0.43	11635536	11648340	11405333
1900-03-19 08:06:00	-125	-0.34	11648340	11405333	11718163
1900-03-19 08:07:00	-128.6	-0.34	11405333	11718163	11993251
1900-03-19 08:08:00	-129.6	-0.35	11718163	11993251	11887893
1900-03-19 08:09:00	-131	-0.4	11993251	11887893	11842574
1900-03-19 08:10:00	-130	-0.33	11887893	11842574	11820081
1900-03-19 08:11:00	-130.7	-0.13	11842574	11820081	11824861
1900-03-19 08:12:00	-133.2	-0.22	11820081	11824861	11712690
1900-03-19 09:01:00	-136.4	-0.31	11824861	11712690	11615539
1900-03-19 09:02:00	-138.5	-0.56	11712690	11615539	11797270
1900-03-19 09:03:00	-138	-0.23	11615539	11797270	11638644
1900-03-19 09:04:00	-136.5	-0.36	11797270	11638644	11692543
1900-03-19 09:05:00	-134.4	-0.31	11638644	11692543	11646259
1900-03-19 09:06:00	-132.8	-0.29	11692543	11646259	11659025
1900-03-19 09:07:00	-130.4	-0.25	11646259	11659025	11749769
1900-03-19 09:08:00	-126.5	-0.2	11659025	11749769	11733323
1900-03-19 09:09:00	-123.8	-0.2	11749769	11733323	11803681
1900-03-19 09:10:00	-126	-0.28	11733323	11803681	11951009
1900-03-19 09:11:00	-129.1	-0.12	11803681	11951009	11813618
1900-03-19 09:12:00	-133.2	-0.22	11951009	11813618	11747557
1900-03-19 10:01:00	-130.2	-0.29	11813618	11747557	11827105
1900-03-19 10:02:00	-127.9	-0.33	11747557	11827105	11955632
1900-03-19 10:03:00	-126.5	-0.19	11827105	11955632	12032309
1900-03-19 10:04:00	-127.3	-0.06	11955632	12032309	12106738
1900-03-19 10:05:00	-123.9	-0.22	12032309	12106738	12171231
1900-03-19 10:06:00	-122.5	-0.15	12106738	12171231	11561168
1900-03-19 10:07:00	-120.7	-0.24	12171231	11561168	11633581
1900-03-19 10:08:00	-123.8	-0.14	11561168	11633581	11881312
1900-03-19 10:09:00	-123.3	-0.24	11633581	11881312	11929895
1900-03-19 10:10:00	-124.1	-0.18	11881312	11929895	11900408
1900-03-19 10:11:00	-126	-0.41	11929895	11900408	12009599
1900-03-19 10:12:00	-127.2	-0.17	11900408	12009599	11969728
1900-03-19 11:01:00	-127.9	-0.46	12009599	11969728	12001770
1900-03-19 11:02:00	-124.8	-0.52	11969728	12001770	11663791
1900-03-19 11:03:00	-123.6	-0.3	12001770	11663791	11407170
1900-03-19 11:04:00	-121.2	-0.49	11663791	11407170	11586654
1900-03-19 11:05:00	-123.5	-0.52	11407170	11586654	11652221
1900-03-19 11:06:00	-121.6	-0.47	11586654	11652221	11652903
1900-03-19 11:07:00	-124.8	-0.41	11652221	11652903	11799311
1900-03-19 11:08:00	-122.2	-0.42	11652903	11799311	11822802
1900-03-19 11:09:00	-130.1	-0.31	11799311	11822802	11799169
1900-03-19 11:10:00	-131.5	-0.27	11822802	11799169	11853850
1900-03-19 11:11:00	-136	-0.45	11799169	11853850	11861192
1900-03-19 11:12:00	-132.9	-0.46	11853850	11861192	12005406
1900-03-19 12:01:00	-129.5	-0.44	11861192	12005406	11868240
1900-03-19 12:02:00	-127.5	-0.29	12005406	11868240	11932577
1900-03-19 12:03:00	-127.6	-0.5	11868240	11932577	11916012
1900-03-19 12:04:00	-129.8	-0.44	11932577	11916012	11743345
1900-03-19 12:05:00	-130.9	-0.37	11916012	11743345	11666798
1900-03-19 12:06:00	-126.3	-0.29	11743345	11666798	11858999
1900-03-19 12:07:00	-125.7	-0.27	11666798	11858999	11343276
1900-03-19 12:08:00	-123.3	-0.37	11858999	11343276	11818936
1900-03-19 12:09:00	-128.5	-0.25	11343276	11818936	11845395
1900-03-19 12:10:00	-132.7	-0.33	11818936	11845395	11846041
1900-03-19 12:11:00	-134.7	-0.41	11845395	11846041	11803532
1900-03-19 12:12:00	-133.8	-0.41	11846041	11803532	11768725
1900-03-19 13:01:00	-126.1	-0.58	11803532	11768725	11884977
1900-03-19 13:02:00	-123.5	-0.4	11768725	11884977	11844243
1900-03-19 13:03:00	-119	-0.45	11884977	11844243	11863126
1900-03-19 13:04:00	-121.8	-0.47	11844243	11863126	11870314
1900-03-19 13:05:00	-124.6	-0.44	11863126	11870314	12089492
1900-03-19 13:06:00	-129.2	-0.43	11870314	12089492	11741918
1900-03-19 13:07:00	-127.4	-0.35	12089492	11741918	11724671
1900-03-19 13:08:00	-128.2	-0.22	11741918	11724671	11885602
1900-03-19 13:09:00	-124.7	-0.24	11724671	11885602	11961514
1900-03-19 13:10:00	-124.8	-0.24	11885602	11961514	11961932
1900-03-19 13:11:00	-122.9	-0.2	11961514	11961932	11972281
1900-03-19 13:12:00	-124.3	-0.41	11961932	11972281	11970246
1900-03-19 14:01:00	-125.7	-0.36	11972281	11970246	11951277
1900-03-19 14:02:00	-129	-0.35	11970246	11951277	12112805
1900-03-19 14:03:00	-128.3	-0.38	11951277	12112805	12192965
1900-03-19 14:04:00	-127.9	-0.37	12112805	12192965	12248069
1900-03-19 14:05:00	-123.1	-0.38	12192965	12248069	12000037
1900-03-19 14:06:00	-122.4	-0.37	12248069	12000037	11892969
1900-03-19 14:07:00	-120.2	-0.24	12000037	11892969	12795018
1900-03-19 14:08:00	-122.8	-0.26	11892969	12795018	11891516
1900-03-19 14:09:00	-122.8	-0.33	12795018	11891516	11983879
1900-03-19 14:10:00	-124.8	-0.35	11891516	11983879	11984204
1900-03-19 14:11:00	-125	-0.44	11983879	11984204	12083037
1900-03-19 14:12:00	-125.8	-0.59	11984204	12083037	12156997
1900-03-19 15:01:00	-125.8	-0.55	12083037	12156997	12090791
1900-03-19 15:02:00	-122.3	-0.51	12156997	12090791	12165239
1900-03-19 15:03:00	-119.5	-0.54	12090791	12165239	12147234
1900-03-19 15:04:00	-119	-0.52	12165239	12147234	12138641
1900-03-19 15:05:00	-120.2	-0.46	12147234	12138641	12076871
1900-03-19 15:06:00	-119.6	-0.43	12138641	12076871	12095618
1900-03-19 15:07:00	-118.5	-0.28	12076871	12095618	12046791
1900-03-19 15:08:00	-112.5	-0.31	12095618	12046791	11951605
1900-03-19 15:09:00	-109.6	-0.28	12046791	11951605	12056245
1900-03-19 15:10:00	-106.5	-0.22	11951605	12056245	12043360
1900-03-19 15:11:00	-111.1	-0.21	12056245	12043360	12038612
1900-03-19 15:12:00	-112.9	-0.22	12043360	12038612	12035719
1900-03-19 16:01:00	-120.3	-0.27	12038612	12035719	12215113
1900-03-19 16:02:00	-122.1	-0.13	12035719	12215113	12412228
1900-03-19 16:03:00	-125.6	-0.34	12215113	12412228	12129926
1900-03-19 16:04:00	-125.5	-0.25	12412228	12129926	12258870
1900-03-19 16:05:00	-124.4	-0.24	12129926	12258870	12163710
1900-03-19 16:06:00	-119.1	-0.23	12258870	12163710	12201931
1900-03-19 16:07:00	-118.3	-0.42	12163710	12201931	12189149
1900-03-19 16:08:00	-117	-0.56	12201931	12189149	12347960
1900-03-19 16:09:00	-117.5	-0.47	12189149	12347960	12119065
1900-03-19 16:10:00	-117.1	-0.55	12347960	12119065	12038179
1900-03-19 16:11:00	-115.1	-0.35	12119065	12038179	12021653
1900-03-19 16:12:00	-112.8	-0.38	12038179	12021653	12046768
1900-03-19 17:01:00	-118.2	-0.42	12021653	12046768	12091039
1900-03-19 17:02:00	-121.6	-0.37	12046768	12091039	11942395
1900-03-19 17:03:00	-126.6	-0.42	12091039	11942395	11822503
1900-03-19 17:04:00	-126.1	-0.4	11942395	11822503	12022402
1900-03-19 17:05:00	-124.4	-0.42	11822503	12022402	12498909
1900-03-19 17:06:00	-119.1	-0.48	12022402	12498909	12528053
1900-03-19 17:07:00	-115.6	-0.33	12498909	12528053	12437161
1900-03-19 17:08:00	-112.7	-0.29	12528053	12437161	12179752
1900-03-19 17:09:00	-112.4	-0.3	12437161	12179752	12132692
1900-03-19 17:10:00	-113.2	-0.35	12179752	12132692	12216746
1900-03-19 17:11:00	-109.2	-0.23	12132692	12216746	12238947
1900-03-19 17:12:00	-114.4	-0.06	12216746	12238947	12084716
1900-03-19 18:01:00	-109.3	-0.06	12238947	12084716	12151745
1900-03-19 18:02:00	-115.4	-0.13	12084716	12151745	11893375
1900-03-19 18:03:00	-113.7	-0.23	12151745	11893375	12130694
1900-03-19 18:04:00	-116.5	-0.27	11893375	12130694	11998820
1900-03-19 18:05:00	-115.2	-0.19	12130694	11998820	11943252
1900-03-19 18:06:00	-118.3	-0.21	11998820	11943252	11803504
1900-03-19 18:07:00	-118.1	-0.21	11943252	11803504	11259685
1900-03-19 18:08:00	-120.9	-0.18	11803504	11259685	11608413
1900-03-19 18:09:00	-115.4	-0.2	11259685	11608413	11904059
1900-03-19 18:10:00	-110.2	-0.04	11608413	11904059	12050115
1900-03-19 18:11:00	-97.4	-0.21	11904059	12050115	12022295
1900-03-19 18:12:00	-87	-0.18	12050115	12022295	12106341
1900-03-19 19:01:00	-82.1	-0.24	12022295	12106341	11959994
1900-03-19 19:02:00	-83.6	-0.09	12106341	11959994	11969004
1900-03-19 19:03:00	-91.5	-0.16	11959994	11969004	11600285
1900-03-19 19:04:00	-100.7	-0.02	11969004	11600285	11981684
1900-03-19 19:05:00	-106.9	-0.05	11600285	11981684	11855190
1900-03-19 19:06:00	-109.5	-0.04	11981684	11855190	11775053
1900-03-19 19:07:00	-112	-0.03	11855190	11775053	11824754
1900-03-19 19:08:00	-112.8	-0.13	11775053	11824754	12071943
1900-03-19 19:09:00	-113.8	-0.08	11824754	12071943	12100908
1900-03-19 19:10:00	-113.6	-0.22	12071943	12100908	12043741
1900-03-19 19:11:00	-108.1	-0.13	12100908	12043741	12065506
1900-03-19 19:12:00	-108.4	-0.21	12043741	12065506	12042367
1900-03-19 20:01:00	-102.1	-0.19	12065506	12042367	11983408
1900-03-19 20:02:00	-104.7	-0.18	12042367	11983408	11641228
1900-03-19 20:03:00	-99.5	-0.34	11983408	11641228	12008665
1900-03-19 20:04:00	-102.5	-0.28	11641228	12008665	12231452
1900-03-19 20:05:00	-101.2	-0.34	12008665	12231452	12429368
1900-03-19 20:06:00	-106.4	-0.39	12231452	12429368	12416554
1900-03-19 20:07:00	-110.1	-0.29	12429368	12416554	12437696
1900-03-19 20:08:00	-114.3	-0.22	12416554	12437696	12376402
1900-03-19 20:09:00	-112	-0.28	12437696	12376402	12266291
1900-03-19 20:10:00	-110.1	-0.21	12376402	12266291	12192251
1900-03-19 20:11:00	-102.2	-0.38	12266291	12192251	12178742
1900-03-19 20:12:00	-101.1	-0.64	12192251	12178742	12263307
1900-03-19 21:01:00	-101.2	-0.42	12178742	12263307	12430343
1900-03-19 21:02:00	-107.5	-0.51	12263307	12430343	12567988
1900-03-19 21:03:00	-110.8	-0.52	12430343	12567988	12587569
1900-03-19 21:04:00	-114.3	-0.4	12567988	12587569	12453059
1900-03-19 21:05:00	-113.5	-0.57	12587569	12453059	12347585
1900-03-19 21:06:00	-112.3	-0.38	12453059	12347585	12440822
1900-03-19 21:07:00	-108.5	-0.19	12347585	12440822	12634087
1900-03-19 21:08:00	-109.1	-0.22	12440822	12634087	12396155
1900-03-19 21:09:00	-109.9	-0.17	12634087	12396155	12297859
1900-03-19 21:10:00	-111.5	-0.38	12396155	12297859	12323631
1900-03-19 21:11:00	-112.1	-0.31	12297859	12323631	12318395
1900-03-19 21:12:00	-109.7	-0.71	12323631	12318395	12364325
1900-03-19 22:01:00	-108.1	-0.51	12318395	12364325	12255239
1900-03-19 22:02:00	-111.9	-0.46	12364325	12255239	11931566
1900-03-19 22:03:00	-113.6	-0.31	12255239	11931566	12564710
1900-03-19 22:04:00	-115.5	-0.47	11931566	12564710	12306797
1900-03-19 22:05:00	-113	-0.48	12564710	12306797	12460036
1900-03-19 22:06:00	-111.1	-0.37	12306797	12460036	12406141
1900-03-19 22:07:00	-110.5	-0.3	12460036	12406141	12444101
1900-03-19 22:08:00	-112	-0.41	12406141	12444101	12208782
1900-03-19 22:09:00	-108.3	-0.26	12444101	12208782	12148928
1900-03-19 22:10:00	-110.4	-0.1	12208782	12148928	12107559
1900-03-19 22:11:00	-110.2	-0.23	12148928	12107559	12080726
1900-03-19 22:12:00	-114.8	-0.36	12107559	12080726	12013828
1900-03-19 23:01:00	-116.5	-0.2	12080726	12013828	12117569
1900-03-19 23:02:00	-118.3	-0.23	12013828	12117569	12189760
1900-03-19 23:03:00	-116.7	-0.21	12117569	12189760	12152500
1900-03-19 23:04:00	-113.8	-0.14	12189760	12152500	12092984
1900-03-19 23:05:00	-111.1	-0.2	12152500	12092984	12016741
1900-03-19 23:06:00	-104.6	-0.21	12092984	12016741	11993060
1900-03-19 23:07:00	-105.4	-0.22	12016741	11993060	11871613
1900-03-19 23:08:00	-101.9	-0.18	11993060	11871613	11983333
1900-03-19 23:09:00	-103.6	-0.14	11871613	11983333	12051138
1900-03-19 23:10:00	-106.9	-0.2	11983333	12051138	12029801
1900-03-19 23:11:00	-108.3	-0.46	12051138	12029801	12026476
1900-03-19 23:12:00	-112.8	-0.35	12029801	12026476	12002498
1900-03-20 00:01:00	-113.3	-0.14	12026476	12002498	11908632
1900-03-20 00:02:00	-115.3	-0.23	12002498	11908632	11702539
1900-03-20 00:03:00	-114.6	-0.02	11908632	11702539	11316175
1900-03-20 00:04:00	-110.5	-0.16	11702539	11316175	11359588
1900-03-20 00:05:00	-105.8	-0.14	11316175	11359588	11923889
1900-03-20 00:06:00	-102	-0.22	11359588	11923889	12222925
1900-03-20 00:07:00	-101.6	-0.27	11923889	12222925	12323216
1900-03-20 00:08:00	-104.4	-0.22	12222925	12323216	12101034
1900-03-20 00:09:00	-108	-0.23	12323216	12101034	12048636
1900-03-20 00:10:00	-109.2	-0.28	12101034	12048636	12012302
1900-03-20 00:11:00	-110.6	-0.32	12048636	12012302	12009472
1900-03-20 00:12:00	-108.5	-0.47	12012302	12009472	11989994
1900-03-20 01:01:00	-108.4	-0.05	12009472	11989994	11947604
1900-03-20 01:02:00	-105.3	-0.18	11989994	11947604	12011345
1900-03-20 01:03:00	-103.9	-0.17	11947604	12011345	12049385
1900-03-20 01:04:00	-102.5	-0.19	12011345	12049385	12009973
1900-03-20 01:05:00	-100.5	-0.23	12049385	12009973	11713520
1900-03-20 01:06:00	-101.9	-0.17	12009973	11713520	11636134
1900-03-20 01:07:00	-103.5	-0.03	11713520	11636134	11854132
1900-03-20 01:08:00	-109.7	-0.29	11636134	11854132	11903424
1900-03-20 01:09:00	-112.6	-0.22	11854132	11903424	11973869
1900-03-20 01:10:00	-111.5	-0.11	11903424	11973869	11987142
1900-03-20 01:11:00	-112	-0.19	11973869	11987142	11962103
1900-03-20 01:12:00	-107.8	-0.2	11987142	11962103	11921287
1900-03-20 02:01:00	-109.4	-0.33	11962103	11921287	11934164
1900-03-20 02:02:00	-105.1	-0.39	11921287	11934164	11886881
1900-03-20 02:03:00	-106.4	-0.22	11934164	11886881	11814049
1900-03-20 02:04:00	-105.4	-0.28	11886881	11814049	11781680
1900-03-20 02:05:00	-104.3	-0.33	11814049	11781680	11669983
1900-03-20 02:06:00	-104.6	-0.28	11781680	11669983	11710566
1900-03-20 02:07:00	-109.7	-0.18	11669983	11710566	11748083
1900-03-20 02:08:00	-113.1	-0.29	11710566	11748083	11923741
1900-03-20 02:09:00	-114.8	-0.33	11748083	11923741	11941089
1900-03-20 02:10:00	-110.9	-0.28	11923741	11941089	11959625
1900-03-20 02:11:00	-105	-0.19	11941089	11959625	11309179
1900-03-20 02:12:00	-101.6	-0.22	11959625	11309179	11741492
1900-03-20 03:01:00	-103	-0.27	11309179	11741492	11674581
1900-03-20 03:02:00	-107.6	-0.29	11741492	11674581	11629280
1900-03-20 03:03:00	-106.3	-0.26	11674581	11629280	11827002
1900-03-20 03:04:00	-102	-0.39	11629280	11827002	11969909
1900-03-20 03:05:00	-97.7	-0.39	11827002	11969909	11977586
1900-03-20 03:06:00	-100.3	-0.25	11969909	11977586	11604394
1900-03-20 03:07:00	-105.9	-0.3	11977586	11604394	11665186
1900-03-20 03:08:00	-108.9	-0.33	11604394	11665186	11790614
1900-03-20 03:09:00	-108.9	-0.29	11665186	11790614	11857854
1900-03-20 03:10:00	-108.1	-0.11	11790614	11857854	11838986
1900-03-20 03:11:00	-112.3	0	11857854	11838986	11882734
1900-03-20 03:12:00	-115.1	-0.05	11838986	11882734	11884230
1900-03-20 04:01:00	-116.4	-0.24	11882734	11884230	11813779
1900-03-20 04:02:00	-111.1	-0.27	11884230	11813779	12037463
1900-03-20 04:03:00	-111.8	-0.12	11813779	12037463	11949083
1900-03-20 04:04:00	-110.2	-0.35	12037463	11949083	11934414
1900-03-20 04:05:00	-113.6	-0.25	11949083	11934414	11408895
1900-03-20 04:06:00	-113.7	-0.24	11934414	11408895	11841053
1900-03-20 04:07:00	-115.2	-0.22	11408895	11841053	12168773
1900-03-20 04:08:00	-114.5	-0.24	11841053	12168773	11983026
1900-03-20 04:09:00	-114	-0.27	12168773	11983026	11804520
1900-03-20 04:10:00	-114.1	-0.27	11983026	11804520	11810794
1900-03-20 04:11:00	-115.4	-0.16	11804520	11810794	11792032
1900-03-20 04:12:00	-113.6	-0.35	11810794	11792032	11695571
1900-03-20 05:01:00	-110.7	-0.34	11792032	11695571	11808521
1900-03-20 05:02:00	-109	-0.29	11695571	11808521	11575348
1900-03-20 05:03:00	-110.9	-0.2	11808521	11575348	11607988
1900-03-20 05:04:00	-113.7	-0.21	11575348	11607988	11556932
1900-03-20 05:05:00	-113.2	-0.27	11607988	11556932	11337523
1900-03-20 05:06:00	-113.4	-0.32	11556932	11337523	11659084
1900-03-20 05:07:00	-113.7	-0.24	11337523	11659084	11684016
1900-03-20 05:08:00	-114.7	-0.17	11659084	11684016	11703492
1900-03-20 05:09:00	-113.4	-0.2	11684016	11703492	11821961
1900-03-20 05:10:00	-111.3	-0.24	11703492	11821961	11858233
1900-03-20 05:11:00	-109.3	-0.04	11821961	11858233	11892858
1900-03-20 05:12:00	-105.8	0.12	11858233	11892858	11907455
1900-03-20 06:01:00	-109.7	0.17	11892858	11907455	11890448
1900-03-20 06:02:00	-110.6	0.11	11907455	11890448	11969343
1900-03-20 06:03:00	-113.8	0.2	11890448	11969343	11926620
1900-03-20 06:04:00	-110.7	-0.12	11969343	11926620	11955645
1900-03-20 06:05:00	-108.7	-0.17	11926620	11955645	12425469
1900-03-20 06:06:00	-106.1	-0.19	11955645	12425469	12077080
1900-03-20 06:07:00	-102.9	-0.13	12425469	12077080	11951022
1900-03-20 06:08:00	-96.3	-0.03	12077080	11951022	11791962
1900-03-20 06:09:00	-95.6	-0.07	11951022	11791962	11971294
1900-03-20 06:10:00	-94.7	-0.03	11791962	11971294	11924238
1900-03-20 06:11:00	-104.2	-0.09	11971294	11924238	12024463
1900-03-20 06:12:00	-107.8	-0.23	11924238	12024463	12014416
1900-03-20 07:01:00	-111.8	-0.21	12024463	12014416	11960883
1900-03-20 07:02:00	-107.5	-0.08	12014416	11960883	12037071
1900-03-20 07:03:00	-105.6	-0.33	11960883	12037071	12030661
1900-03-20 07:04:00	-103.3	-0.27	12037071	12030661	12416528
1900-03-20 07:05:00	-103.7	-0.24	12030661	12416528	12413517
1900-03-20 07:06:00	-102.9	-0.2	12416528	12413517	11817997
1900-03-20 07:07:00	-104.7	-0.11	12413517	11817997	11627535
1900-03-20 07:08:00	-102.1	-0.2	11817997	11627535	11811899
1900-03-20 07:09:00	-108	-0.11	11627535	11811899	11925229
1900-03-20 07:10:00	-105.3	0	11811899	11925229	11982041
1900-03-20 07:11:00	-109.1	-0.04	11925229	11982041	11906427
1900-03-20 07:12:00	-109.9	-0.33	11982041	11906427	11924874
1900-03-20 08:01:00	-116.1	0	11906427	11924874	11905817
1900-03-20 08:02:00	-116	-0.04	11924874	11905817	11857891
1900-03-20 08:03:00	-114.1	-0.21	11905817	11857891	12102864
1900-03-20 08:04:00	-108.8	-0.28	11857891	12102864	11856772
1900-03-20 08:05:00	-107.3	-0.27	12102864	11856772	12007197
1900-03-20 08:06:00	-104.7	-0.31	11856772	12007197	11999883
1900-03-20 08:07:00	-104.4	-0.13	12007197	11999883	12047375
1900-03-20 08:08:00	-104	-0.19	11999883	12047375	12162838
1900-03-20 08:09:00	-104.5	-0.14	12047375	12162838	11996286
1900-03-20 08:10:00	-109.6	-0.15	12162838	11996286	11975048
1900-03-20 08:11:00	-114	-0.03	11996286	11975048	11968076
1900-03-20 08:12:00	-117.1	-0.11	11975048	11968076	11918939
1900-03-20 09:01:00	-119.2	-0.35	11968076	11918939	12022784
1900-03-20 09:02:00	-114.2	-0.46	11918939	12022784	12058928
1900-03-20 09:03:00	-111.7	-0.27	12022784	12058928	12233137
1900-03-20 09:04:00	-105.8	-0.33	12058928	12233137	12214784
1900-03-20 09:05:00	-108.3	-0.33	12233137	12214784	12020519
1900-03-20 09:06:00	-104.5	-0.35	12214784	12020519	12301285
1900-03-20 09:07:00	-104.4	-0.3	12020519	12301285	12030685
1900-03-20 09:08:00	-104.8	-0.27	12301285	12030685	12017670
1900-03-20 09:09:00	-105.4	-0.23	12030685	12017670	11906041
1900-03-20 09:10:00	-107.8	-0.11	12017670	11906041	11864642
1900-03-20 09:11:00	-107.6	-0.05	11906041	11864642	11821044
1900-03-20 09:12:00	-110.5	-0.45	11864642	11821044	11879700
1900-03-20 10:01:00	-109.2	-0.19	11821044	11879700	11917434
1900-03-20 10:02:00	-110.7	-0.17	11879700	11917434	11877050
1900-03-20 10:03:00	-110.7	-0.06	11917434	11877050	11630028
1900-03-20 10:04:00	-112.7	-0.19	11877050	11630028	11580084
1900-03-20 10:05:00	-111.1	-0.21	11630028	11580084	11596158
1900-03-20 10:06:00	-104.1	-0.18	11580084	11596158	11523768
1900-03-20 10:07:00	-96.6	-0.13	11596158	11523768	11722170
1900-03-20 10:08:00	-94.5	-0.06	11523768	11722170	11692852
1900-03-20 10:09:00	-96.9	-0.12	11722170	11692852	11825105
1900-03-20 10:10:00	-99.9	-0.1	11692852	11825105	11866855
1900-03-20 10:11:00	-104	0.14	11825105	11866855	11947130
1900-03-20 10:12:00	-106.2	-0.05	11866855	11947130	11888492
1900-03-20 11:01:00	-105.3	-0.03	11947130	11888492	11767427
1900-03-20 11:02:00	-107.5	-0.19	11888492	11767427	11804814
1900-03-20 11:03:00	-105	-0.04	11767427	11804814	11421461
1900-03-20 11:04:00	-106.9	-0.16	11804814	11421461	11453579
1900-03-20 11:05:00	-104.8	-0.12	11421461	11453579	11671377
1900-03-20 11:06:00	-104.3	0.01	11453579	11671377	12102623
1900-03-20 11:07:00	-100.3	0.09	11671377	12102623	11854083
1900-03-20 11:08:00	-102.1	0.01	12102623	11854083	11884465
1900-03-20 11:09:00	-104.4	-0.1	11854083	11884465	11842135
1900-03-20 11:10:00	-107.4	0.03	11884465	11842135	11857413
1900-03-20 11:11:00	-108.3	-0.04	11842135	11857413	11956188
1900-03-20 11:12:00	-104.9	-0.02	11857413	11956188	11945181
1900-03-20 12:01:00	-102.5	0.13	11956188	11945181	11953560
1900-03-20 12:02:00	-99.2	-0.16	11945181	11953560	11969770
1900-03-20 12:03:00	-100.2	-0.15	11953560	11969770	12025336
1900-03-20 12:04:00	-98.9	-0.06	11969770	12025336	12140833
1900-03-20 12:05:00	-100.6	-0.15	12025336	12140833	12003831
1900-03-20 12:06:00	-100.7	-0.23	12140833	12003831	11889206
1900-03-20 12:07:00	-99.9	-0.15	12003831	11889206	11489679
1900-03-20 12:08:00	-101.3	-0.13	11889206	11489679	11795200
1900-03-20 12:09:00	-98.7	-0.01	11489679	11795200	11865626
1900-03-20 12:10:00	-99.1	-0.01	11795200	11865626	11888894
1900-03-20 12:11:00	-96.6	-0.19	11865626	11888894	11685993
1900-03-20 12:12:00	-95.5	-0.19	11888894	11685993	11764863
1900-03-20 13:01:00	-92.2	-0.26	11685993	11764863	11712775
1900-03-20 13:02:00	-91.4	-0.23	11764863	11712775	11549618
1900-03-20 13:03:00	-90.8	-0.22	11712775	11549618	11502476
1900-03-20 13:04:00	-91	-0.2	11549618	11502476	11423948
1900-03-20 13:05:00	-93.6	-0.19	11502476	11423948	11846726
1900-03-20 13:06:00	-92.9	-0.22	11423948	11846726	11718709
1900-03-20 13:07:00	-97.4	-0.11	11846726	11718709	11644717
1900-03-20 13:08:00	-96.1	-0.14	11718709	11644717	11761916
1900-03-20 13:09:00	-97.4	-0.22	11644717	11761916	11884989
1900-03-20 13:10:00	-97.1	-0.18	11761916	11884989	11971122
1900-03-20 13:11:00	-100.6	-0.29	11884989	11971122	12050206
1900-03-20 13:12:00	-100.6	-0.44	11971122	12050206	12112435
1900-03-20 14:01:00	-99.9	-0.2	12050206	12112435	12065446
1900-03-20 14:02:00	-97.5	-0.02	12112435	12065446	12217441
1900-03-20 14:03:00	-95.1	-0.28	12065446	12217441	12316936
1900-03-20 14:04:00	-96.2	-0.27	12217441	12316936	12695416
1900-03-20 14:05:00	-97.1	-0.09	12316936	12695416	12621059
1900-03-20 14:06:00	-101.1	-0.1	12695416	12621059	12043958
1900-03-20 14:07:00	-101.7	-0.05	12621059	12043958	12355232
1900-03-20 14:08:00	-105.7	-0.08	12043958	12355232	12296090
1900-03-20 14:09:00	-104.2	-0.18	12355232	12296090	12197293
1900-03-20 14:10:00	-106.9	-0.04	12296090	12197293	12062147
1900-03-20 14:11:00	-101	0.06	12197293	12062147	12127572
1900-03-20 14:12:00	-98.9	-0.01	12062147	12127572	12125559
1900-03-20 15:01:00	-93.9	-0.3	12127572	12125559	12329610
1900-03-20 15:02:00	-91.7	0.2	12125559	12329610	12147091
1900-03-20 15:03:00	-91.3	-0.07	12329610	12147091	12243188
1900-03-20 15:04:00	-90.1	-0.3	12147091	12243188	12378383
1900-03-20 15:05:00	-93.4	-0.28	12243188	12378383	12325118
1900-03-20 15:06:00	-92.7	-0.19	12378383	12325118	12234215
1900-03-20 15:07:00	-93.7	-0.15	12325118	12234215	12116548
1900-03-20 15:08:00	-94.5	-0.16	12234215	12116548	12083961
1900-03-20 15:09:00	-96.8	-0.17	12116548	12083961	12010774
1900-03-20 15:10:00	-99.7	-0.02	12083961	12010774	12026431
1900-03-20 15:11:00	-101.2	-0.25	12010774	12026431	12010761
1900-03-20 15:12:00	-99.4	-0.16	12026431	12010761	11891424
1900-03-20 16:01:00	-95.5	-0.23	12010761	11891424	11839476
1900-03-20 16:02:00	-93.1	-0.31	11891424	11839476	11980808
1900-03-20 16:03:00	-97.6	-0.17	11839476	11980808	12002583
1900-03-20 16:04:00	-100.9	-0.14	11980808	12002583	11962162
1900-03-20 16:05:00	-102.8	-0.12	12002583	11962162	12053021
1900-03-20 16:06:00	-100.3	-0.1	11962162	12053021	11909816
1900-03-20 16:07:00	-101.3	0.08	12053021	11909816	11689053
1900-03-20 16:08:00	-99.3	-0.02	11909816	11689053	11929515
1900-03-20 16:09:00	-102	-0.05	11689053	11929515	12016549
1900-03-20 16:10:00	-97.7	0.02	11929515	12016549	11978184
1900-03-20 16:11:00	-99	0.04	12016549	11978184	11980100
1900-03-20 16:12:00	-96	0.07	11978184	11980100	11950739
1900-03-20 17:01:00	-97.3	-0.01	11980100	11950739	12074282
1900-03-20 17:02:00	-92.3	0.17	11950739	12074282	12335578
1900-03-20 17:03:00	-93.9	-0.1	12074282	12335578	12488174
1900-03-20 17:04:00	-91.9	-0.12	12335578	12488174	12093535
1900-03-20 17:05:00	-93.3	-0.01	12488174	12093535	12069596
1900-03-20 17:06:00	-95.3	0.02	12093535	12069596	12073855
1900-03-20 17:07:00	-95	0.06	12069596	12073855	12113993
1900-03-20 17:08:00	-95.8	0.07	12073855	12113993	12014484
1900-03-20 17:09:00	-92.3	0.16	12113993	12014484	11916538
1900-03-20 17:10:00	-91.8	0.12	12014484	11916538	11997333
1900-03-20 17:11:00	-89.9	0.16	11916538	11997333	11932423
1900-03-20 17:12:00	-88.3	-0.05	11997333	11932423	12042540
1900-03-20 18:01:00	-86.1	0.12	11932423	12042540	11860047
1900-03-20 18:02:00	-84.8	0.07	12042540	11860047	11739994
1900-03-20 18:03:00	-84.3	0.2	11860047	11739994	11756094
1900-03-20 18:04:00	-86.4	0.18	11739994	11756094	12066569
1900-03-20 18:05:00	-92.1	0.06	11756094	12066569	11480145
1900-03-20 18:06:00	-95.2	-0.05	12066569	11480145	11499736
1900-03-20 18:07:00	-99.7	0.05	11480145	11499736	11571189
1900-03-20 18:08:00	-96.2	0.04	11499736	11571189	11758000
1900-03-20 18:09:00	-94.5	0.1	11571189	11758000	11849151
1900-03-20 18:10:00	-89.1	0.18	11758000	11849151	11827592
1900-03-20 18:11:00	-88.3	0.13	11849151	11827592	11807472
1900-03-20 18:12:00	-89	-0.12	11827592	11807472	11733683
1900-03-20 19:01:00	-88.4	-0.03	11807472	11733683	11664682
1900-03-20 19:02:00	-92.8	-0.05	11733683	11664682	11650310
1900-03-20 19:03:00	-90.2	-0.17	11664682	11650310	11910780
1900-03-20 19:04:00	-88.1	-0.08	11650310	11910780	11908472
1900-03-20 19:05:00	-82.8	-0.04	11910780	11908472	12158789
1900-03-20 19:06:00	-76.1	-0.03	11908472	12158789	12867519
1900-03-20 19:07:00	-76	0.01	12158789	12867519	12439480
1900-03-20 19:08:00	-78.8	-0.05	12867519	12439480	11974589
1900-03-20 19:09:00	-85.3	-0.03	12439480	11974589	11962504
1900-03-20 19:10:00	-89.4	-0.07	11974589	11962504	11858032
1900-03-20 19:11:00	-87.8	0.02	11962504	11858032	11871949
1900-03-20 19:12:00	-87.6	0.34	11858032	11871949	11806484
1900-03-20 20:01:00	-86.7	-0.2	11871949	11806484	11665864
1900-03-20 20:02:00	-87.9	-0.02	11806484	11665864	11518634
1900-03-20 20:03:00	-89.6	0.02	11665864	11518634	11148984
1900-03-20 20:04:00	-94.3	0.1	11518634	11148984	11039919
1900-03-20 20:05:00	-95	0.02	11148984	11039919	11104370
1900-03-20 20:06:00	-99.4	0.02	11039919	11104370	11027629
1900-03-20 20:07:00	-97.5	0.15	11104370	11027629	11319764
1900-03-20 20:08:00	-94.6	-0.04	11027629	11319764	11785464
1900-03-20 20:09:00	-90.6	0.06	11319764	11785464	12077922
1900-03-20 20:10:00	-86.3	0	11785464	12077922	11917541
1900-03-20 20:11:00	-83.1	0.05	12077922	11917541	11888409
1900-03-20 20:12:00	-82.1	0.09	11917541	11888409	11923165
1900-03-20 21:01:00	-82.8	0.07	11888409	11923165	12088338
1900-03-20 21:02:00	-79.6	0.2	11923165	12088338	12096414
1900-03-20 21:03:00	-79.2	0.02	12088338	12096414	12201563
1900-03-20 21:04:00	-77.8	0.12	12096414	12201563	12256201
1900-03-20 21:05:00	-79.7	0.07	12201563	12256201	12117420
1900-03-20 21:06:00	-79.7	0.05	12256201	12117420	12070757
1900-03-20 21:07:00	-76.7	0.09	12117420	12070757	11966603
1900-03-20 21:08:00	-72.3	0	12070757	11966603	11918498
1900-03-20 21:09:00	-72.8	-0.15	11966603	11918498	11922221
1900-03-20 21:10:00	-76.2	0.18	11918498	11922221	11875070
1900-03-20 21:11:00	-81.9	0.1	11922221	11875070	11927690
1900-03-20 21:12:00	-82	0.18	11875070	11927690	11962849
1900-03-20 22:01:00	-83.6	0.19	11927690	11962849	12074510
1900-03-20 22:02:00	-82.6	-0.1	11962849	12074510	12192612
1900-03-20 22:03:00	-83.9	-0.02	12074510	12192612	12175122
1900-03-20 22:04:00	-84.4	-0.01	12192612	12175122	12185348
1900-03-20 22:05:00	-83.2	0.05	12175122	12185348	12065784
1900-03-20 22:06:00	-80.2	0.02	12185348	12065784	12014162
1900-03-20 22:07:00	-76.8	-0.01	12065784	12014162	11982280
1900-03-20 22:08:00	-73.8	-0.03	12014162	11982280	11928774
1900-03-20 22:09:00	-71.9	0	11982280	11928774	11932177
1900-03-20 22:10:00	-72.8	0.01	11928774	11932177	11916802
1900-03-20 22:11:00	-72.9	0.01	11932177	11916802	11952473
1900-03-20 22:12:00	-75.3	0.03	11916802	11952473	11982305
1900-03-20 23:01:00	-72.8	-0.14	11952473	11982305	12127883
1900-03-20 23:02:00	-72	0.1	11982305	12127883	12149005
1900-03-20 23:03:00	-72.5	-0.09	12127883	12149005	11946745
1900-03-20 23:04:00	-72.7	0.07	12149005	11946745	11901301
1900-03-20 23:05:00	-76.8	0.15	11946745	11901301	11982879
1900-03-20 23:06:00	-76.6	0	11901301	11982879	11898579
1900-03-20 23:07:00	-80.7	0.13	11982879	11898579	11950649
1900-03-20 23:08:00	-81.2	0.05	11898579	11950649	11942306
1900-03-20 23:09:00	-82.6	0.03	11950649	11942306	11942727
1900-03-20 23:10:00	-83.3	0.22	11942306	11942727	11957547
1900-03-20 23:11:00	-84.5	0.16	11942727	11957547	11977913
1900-03-20 23:12:00	-85.1	0.23	11957547	11977913	12008660
1900-03-21 00:01:00	-81.6	0.34	11977913	12008660	12087323
1900-03-21 00:02:00	-75.5	0.23	12008660	12087323	12044382
1900-03-21 00:03:00	-72.8	0.19	12087323	12044382	12021220
1900-03-21 00:04:00	-77.4	0.09	12044382	12021220	11901163
1900-03-21 00:05:00	-84.7	0.19	12021220	11901163	11886595
1900-03-21 00:06:00	-90.5	0.11	11901163	11886595	11736431
1900-03-21 00:07:00	-93.3	0.17	11886595	11736431	11876836
1900-03-21 00:08:00	-93.5	0.14	11736431	11876836	11945634
1900-03-21 00:09:00	-91.6	0.25	11876836	11945634	11966219
1900-03-21 00:10:00	-88.6	0.22	11945634	11966219	11980871
1900-03-21 00:11:00	-84.9	0.14	11966219	11980871	12030129
1900-03-21 00:12:00	-83.7	0.1	11980871	12030129	12077680
1900-03-21 01:01:00	-82.7	0.15	12030129	12077680	12009438
1900-03-21 01:02:00	-83	0.1	12077680	12009438	11908555
1900-03-21 01:03:00	-83.8	0.11	12009438	11908555	11797302
1900-03-21 01:04:00	-82.5	0.16	11908555	11797302	11855727
1900-03-21 01:05:00	-81.2	0	11797302	11855727	11768236
1900-03-21 01:06:00	-77.2	-0.03	11855727	11768236	11533704
1900-03-21 01:07:00	-81.2	0.01	11768236	11533704	11770014
1900-03-21 01:08:00	-81.4	0.13	11533704	11770014	11959472
1900-03-21 01:09:00	-85.7	-0.02	11770014	11959472	12055300
1900-03-21 01:10:00	-83.2	0.07	11959472	12055300	12063655
1900-03-21 01:11:00	-82.9	0.05	12055300	12063655	12165378
1900-03-21 01:12:00	-79.6	-0.11	12063655	12165378	12202412
1900-03-21 02:01:00	-80.7	0.11	12165378	12202412	12164354
1900-03-21 02:02:00	-76.8	0.05	12202412	12164354	12297664
1900-03-21 02:03:00	-77.6	-0.05	12164354	12297664	12498372
1900-03-21 02:04:00	-73.7	0.05	12297664	12498372	12493002
1900-03-21 02:05:00	-71.2	-0.09	12498372	12493002	12784313
1900-03-21 02:06:00	-68.2	-0.16	12493002	12784313	12863964
1900-03-21 02:07:00	-66.9	-0.05	12784313	12863964	12539586
1900-03-21 02:08:00	-69.4	-0.21	12863964	12539586	12193483
1900-03-21 02:09:00	-73.3	-0.05	12539586	12193483	12240132
1900-03-21 02:10:00	-76.8	-0.06	12193483	12240132	12274264
1900-03-21 02:11:00	-79.4	-0.05	12240132	12274264	12143616
1900-03-21 02:12:00	-80.1	-0.29	12274264	12143616	12106697
1900-03-21 03:01:00	-80.7	-0.05	12143616	12106697	12172402
1900-03-21 03:02:00	-78.5	-0.02	12106697	12172402	12306754
1900-03-21 03:03:00	-75.9	0.13	12172402	12306754	12162118
1900-03-21 03:04:00	-78.2	0.04	12306754	12162118	11823091
1900-03-21 03:05:00	-77.6	-0.04	12162118	11823091	12174085
1900-03-21 03:06:00	-75.6	-0.09	11823091	12174085	12362942
1900-03-21 03:07:00	-72.9	-0.04	12174085	12362942	12547347
1900-03-21 03:08:00	-70.3	-0.05	12362942	12547347	12365098
1900-03-21 03:09:00	-66.9	-0.08	12547347	12365098	12285094
1900-03-21 03:10:00	-62.4	0.11	12365098	12285094	12291043
1900-03-21 03:11:00	-57.7	0.11	12285094	12291043	12352464
1900-03-21 03:12:00	-59.4	-0.13	12291043	12352464	12417284
1900-03-21 04:01:00	-62.3	0.12	12352464	12417284	12433175
1900-03-21 04:02:00	-66.8	-0.1	12417284	12433175	12357926
1900-03-21 04:03:00	-68.9	-0.1	12433175	12357926	12449479
1900-03-21 04:04:00	-68.9	-0.06	12357926	12449479	12443738
1900-03-21 04:05:00	-67.6	0.03	12449479	12443738	12364651
1900-03-21 04:06:00	-67.7	0.03	12443738	12364651	12437774
1900-03-21 04:07:00	-66.1	-0.11	12364651	12437774	12405230
1900-03-21 04:08:00	-68.1	-0.09	12437774	12405230	12301528
1900-03-21 04:09:00	-66.7	-0.09	12405230	12301528	12351601
1900-03-21 04:10:00	-67.1	-0.01	12301528	12351601	12363829
1900-03-21 04:11:00	-65.2	-0.06	12351601	12363829	12385690
1900-03-21 04:12:00	-64	-0.22	12363829	12385690	12412923
1900-03-21 05:01:00	-62.4	0.13	12385690	12412923	12558492
1900-03-21 05:02:00	-62	-0.17	12412923	12558492	12668132
1900-03-21 05:03:00	-65.6	-0.02	12558492	12668132	12672631
1900-03-21 05:04:00	-68.2	-0.1	12668132	12672631	12672254
1900-03-21 05:05:00	-70.3	-0.1	12672631	12672254	12739342
1900-03-21 05:06:00	-70.6	-0.22	12672254	12739342	12612994
1900-03-21 05:07:00	-71.7	-0.11	12739342	12612994	12542642
1900-03-21 05:08:00	-70.4	-0.06	12612994	12542642	12432233
1900-03-21 05:09:00	-71.8	-0.06	12542642	12432233	12391433
1900-03-21 05:10:00	-68.1	-0.02	12432233	12391433	12382984
1900-03-21 05:11:00	-67.6	-0.07	12391433	12382984	12368443
1900-03-21 05:12:00	-66.1	-0.11	12382984	12368443	12352249
1900-03-21 06:01:00	-68	-0.26	12368443	12352249	12282989
1900-03-21 06:02:00	-69.2	-0.29	12352249	12282989	12352612
1900-03-21 06:03:00	-69.3	-0.03	12282989	12352612	11977236
1900-03-21 06:04:00	-67.2	-0.19	12352612	11977236	12485584
1900-03-21 06:05:00	-66.7	-0.15	11977236	12485584	12744301
1900-03-21 06:06:00	-66.3	-0.07	12485584	12744301	12670819
1900-03-21 06:07:00	-66.9	-0.1	12744301	12670819	12342609
1900-03-21 06:08:00	-67.6	-0.2	12670819	12342609	12465553
1900-03-21 06:09:00	-65.9	-0.13	12342609	12465553	12401255
1900-03-21 06:10:00	-63.1	-0.18	12465553	12401255	12340968
1900-03-21 06:11:00	-60.3	-0.3	12401255	12340968	12341661
1900-03-21 06:12:00	-57.9	-0.12	12340968	12341661	12322216
1900-03-21 07:01:00	-59.3	-0.33	12341661	12322216	12142857
1900-03-21 07:02:00	-55.3	-0.41	12322216	12142857	12190451
1900-03-21 07:03:00	-50	-0.19	12142857	12190451	12421195
1900-03-21 07:04:00	-49.4	-0.1	12190451	12421195	12505849
1900-03-21 07:05:00	-49.1	0	12421195	12505849	12797092
1900-03-21 07:06:00	-54.2	-0.05	12505849	12797092	13028120
1900-03-21 07:07:00	-57.8	-0.03	12797092	13028120	12702665
1900-03-21 07:08:00	-61.4	0.1	13028120	12702665	12461980
1900-03-21 07:09:00	-60.1	0.07	12702665	12461980	12499490
1900-03-21 07:10:00	-60	0.12	12461980	12499490	12438075
1900-03-21 07:11:00	-58.2	0.01	12499490	12438075	12214587
1900-03-21 07:12:00	-60	0.15	12438075	12214587	12203476
1900-03-21 08:01:00	-60.6	0.13	12214587	12203476	12142998
1900-03-21 08:02:00	-61.1	0.12	12203476	12142998	12313752
1900-03-21 08:03:00	-62.8	-0.09	12142998	12313752	12600784
1900-03-21 08:04:00	-62.6	0.04	12313752	12600784	12488848
1900-03-21 08:05:00	-62	-0.02	12600784	12488848	12585821
1900-03-21 08:06:00	-59.5	0.02	12488848	12585821	13249930
1900-03-21 08:07:00	-60.6	0.05	12585821	13249930	12903302
1900-03-21 08:08:00	-59.8	0.08	13249930	12903302	12518607
1900-03-21 08:09:00	-57.5	0.06	12903302	12518607	12318439
1900-03-21 08:10:00	-56.2	-0.05	12518607	12318439	12283418
1900-03-21 08:11:00	-51.6	-0.15	12318439	12283418	12242529
1900-03-21 08:12:00	-51.1	-0.05	12283418	12242529	12080812
1900-03-21 09:01:00	-51.5	0.09	12242529	12080812	12146145
1900-03-21 09:02:00	-54.4	0.17	12080812	12146145	11940517
1900-03-21 09:03:00	-56.2	0.14	12146145	11940517	11583487
1900-03-21 09:04:00	-54.2	0.17	11940517	11583487	11628749
1900-03-21 09:05:00	-50.9	0.06	11583487	11628749	11534761
1900-03-21 09:06:00	-48.3	0.03	11628749	11534761	11152759
1900-03-21 09:07:00	-50.8	0.03	11534761	11152759	11488474
1900-03-21 09:08:00	-53.4	0.08	11152759	11488474	12169565
1900-03-21 09:09:00	-56	0.08	11488474	12169565	11930890
1900-03-21 09:10:00	-58.2	0.08	12169565	11930890	11877570
1900-03-21 09:11:00	-58.9	0.01	11930890	11877570	12113731
1900-03-21 09:12:00	-59.6	0.13	11877570	12113731	11998526
1900-03-21 10:01:00	-57.4	-0.19	12113731	11998526	11918031
1900-03-21 10:02:00	-56	-0.05	11998526	11918031	11876549
1900-03-21 10:03:00	-55.3	-0.09	11918031	11876549	11566438
1900-03-21 10:04:00	-57.6	-0.11	11876549	11566438	11591088
1900-03-21 10:05:00	-57.3	-0.18	11566438	11591088	11634063
1900-03-21 10:06:00	-60.2	-0.14	11591088	11634063	11231960
1900-03-21 10:07:00	-62.8	-0.23	11634063	11231960	11669296
1900-03-21 10:08:00	-63.6	-0.19	11231960	11669296	11685956
1900-03-21 10:09:00	-61.3	-0.14	11669296	11685956	11807669
1900-03-21 10:10:00	-56.4	-0.04	11685956	11807669	11759123
1900-03-21 10:11:00	-51.2	0.11	11807669	11759123	11689173
1900-03-21 10:12:00	-48.9	-0.13	11759123	11689173	11808047
1900-03-21 11:01:00	-47.2	0.18	11689173	11808047	11926885
1900-03-21 11:02:00	-47.5	-0.15	11808047	11926885	11822968
1900-03-21 11:03:00	-50.8	-0.31	11926885	11822968	11942505
1900-03-21 11:04:00	-54.9	-0.17	11822968	11942505	11893572
1900-03-21 11:05:00	-59.6	-0.2	11942505	11893572	11785731
1900-03-21 11:06:00	-62.6	-0.14	11893572	11785731	11826833
1900-03-21 11:07:00	-64.7	-0.08	11785731	11826833	11895392
1900-03-21 11:08:00	-61.5	0.1	11826833	11895392	11911284
1900-03-21 11:09:00	-60.4	-0.09	11895392	11911284	11685271
1900-03-21 11:10:00	-55.9	0	11911284	11685271	11851094
1900-03-21 11:11:00	-55.4	-0.23	11685271	11851094	11667631
1900-03-21 11:12:00	-56	-0.29	11851094	11667631	11755418
1900-03-21 12:01:00	-57	-0.17	11667631	11755418	11803381
1900-03-21 12:02:00	-60.6	-0.25	11755418	11803381	11893453
1900-03-21 12:03:00	-59.8	-0.23	11803381	11893453	11997187
1900-03-21 12:04:00	-56.9	-0.22	11893453	11997187	12009919
1900-03-21 12:05:00	-56.9	-0.24	11997187	12009919	11999628
1900-03-21 12:06:00	-58.4	-0.15	12009919	11999628	11892183
1900-03-21 12:07:00	-63.3	-0.1	11999628	11892183	11977735
1900-03-21 12:08:00	-64.5	-0.26	11892183	11977735	11959046
1900-03-21 12:09:00	-65.2	-0.15	11977735	11959046	12007936
1900-03-21 12:10:00	-65.6	-0.22	11959046	12007936	12184210
1900-03-21 12:11:00	-65.7	-0.18	12007936	12184210	11950325
1900-03-21 12:12:00	-64.3	-0.08	12184210	11950325	11831609
1900-03-21 13:01:00	-59.7	-0.06	11950325	11831609	11633866
1900-03-21 13:02:00	-51.5	0.02	11831609	11633866	11530218
1900-03-21 13:03:00	-47.3	0.01	11633866	11530218	11109044
1900-03-21 13:04:00	-45.6	0.09	11530218	11109044	11500981
1900-03-21 13:05:00	-43.9	0.11	11109044	11500981	11741334
1900-03-21 13:06:00	-43.8	0.18	11500981	11741334	11726231
1900-03-21 13:07:00	-44.1	0.03	11741334	11726231	11567148
1900-03-21 13:08:00	-47.2	0.15	11726231	11567148	11895105
1900-03-21 13:09:00	-48	0.07	11567148	11895105	11995825
1900-03-21 13:10:00	-49.1	0.04	11895105	11995825	11832338
1900-03-21 13:11:00	-47.9	0.14	11995825	11832338	11849184
1900-03-21 13:12:00	-48.9	0.17	11832338	11849184	11959055
1900-03-21 14:01:00	-46.9	0.42	11849184	11959055	11424541
1900-03-21 14:02:00	-47.4	0.24	11959055	11424541	11398462
1900-03-21 14:03:00	-47.3	0.15	11424541	11398462	11148209
1900-03-21 14:04:00	-49.8	0.04	11398462	11148209	11589766
1900-03-21 14:05:00	-49.3	0.07	11148209	11589766	11398282
1900-03-21 14:06:00	-49.4	-0.09	11589766	11398282	11556433
1900-03-21 14:07:00	-48.2	0.07	11398282	11556433	11529181
1900-03-21 14:08:00	-47.6	-0.02	11556433	11529181	11591807
1900-03-21 14:09:00	-46.3	-0.03	11529181	11591807	12025852
1900-03-21 14:10:00	-44	0.05	11591807	12025852	11722208
1900-03-21 14:11:00	-42.6	0.05	12025852	11722208	11802349
1900-03-21 14:12:00	-41.7	0.05	11722208	11802349	11961406
1900-03-21 15:01:00	-43.8	0.11	11802349	11961406	12083164
1900-03-21 15:02:00	-47.1	0.11	11961406	12083164	12131131
1900-03-21 15:03:00	-49.2	0.21	12083164	12131131	12033192
1900-03-21 15:04:00	-48.5	0.17	12131131	12033192	11929553
1900-03-21 15:05:00	-48.1	0.1	12033192	11929553	11961017
1900-03-21 15:06:00	-46.7	0.07	11929553	11961017	11857041
1900-03-21 15:07:00	-46.4	0.07	11961017	11857041	11721537
1900-03-21 15:08:00	-44	0.01	11857041	11721537	11666584
1900-03-21 15:09:00	-45	-0.08	11721537	11666584	11592597
1900-03-21 15:10:00	-43.4	-0.04	11666584	11592597	11714431
1900-03-21 15:11:00	-47.8	-0.08	11592597	11714431	11503883
1900-03-21 15:12:00	-47	0.04	11714431	11503883	11409276
1900-03-21 16:01:00	-47.3	0.01	11503883	11409276	11376891
1900-03-21 16:02:00	-43.3	0.18	11409276	11376891	11405239
1900-03-21 16:03:00	-43.5	-0.31	11376891	11405239	11364029
1900-03-21 16:04:00	-41.5	-0.14	11405239	11364029	11398731
1900-03-21 16:05:00	-40.9	-0.06	11364029	11398731	11336596
1900-03-21 16:06:00	-41.3	-0.04	11398731	11336596	11249544
1900-03-21 16:07:00	-42.5	-0.01	11336596	11249544	11424400
1900-03-21 16:08:00	-43.3	0.05	11249544	11424400	11426261
1900-03-21 16:09:00	-43.8	0.05	11424400	11426261	11355969
1900-03-21 16:10:00	-43.1	0.05	11426261	11355969	11263267
1900-03-21 16:11:00	-42.3	-0.09	11355969	11263267	11517380
1900-03-21 16:12:00	-39.2	0.19	11263267	11517380	11559480
1900-03-21 17:01:00	-36.4	0.04	11517380	11559480	11521390
1900-03-21 17:02:00	-31.6	0.2	11559480	11521390	11669168
1900-03-21 17:03:00	-31.2	0.1	11521390	11669168	11508515
1900-03-21 17:04:00	-30.8	0.11	11669168	11508515	11383874
1900-03-21 17:05:00	-33.2	0.21	11508515	11383874	11457862
1900-03-21 17:06:00	-35.3	0.13	11383874	11457862	11615233
1900-03-21 17:07:00	-36.2	0	11457862	11615233	11281896
1900-03-21 17:08:00	-37.2	0.03	11615233	11281896	11352090
1900-03-21 17:09:00	-38.4	0.07	11281896	11352090	11497428
1900-03-21 17:10:00	-41.5	0.05	11352090	11497428	11439402
1900-03-21 17:11:00	-43.5	0.05	11497428	11439402	11273747
1900-03-21 17:12:00	-42.6	-0.15	11439402	11273747	11233711
1900-03-21 18:01:00	-42.7	0.05	11273747	11233711	11431304
1900-03-21 18:02:00	-41.2	0.17	11233711	11431304	11495912
1900-03-21 18:03:00	-42.5	0.12	11431304	11495912	11535305
1900-03-21 18:04:00	-43	0.11	11495912	11535305	11440295
1900-03-21 18:05:00	-43.8	-0.1	11535305	11440295	11413092
1900-03-21 18:06:00	-43.5	0.08	11440295	11413092	11437090
1900-03-21 18:07:00	-45	-0.04	11413092	11437090	11496059
1900-03-21 18:08:00	-42.1	-0.06	11437090	11496059	11704709
1900-03-21 18:09:00	-40.7	0.03	11496059	11704709	11599266
1900-03-21 18:10:00	-37.5	0	11704709	11599266	11648580
1900-03-21 18:11:00	-38.5	0.07	11599266	11648580	11707474
1900-03-21 18:12:00	-40.1	0	11648580	11707474	11802585
1900-03-21 19:01:00	-38.9	0.01	11707474	11802585	11842817
1900-03-21 19:02:00	-39.1	0.2	11802585	11842817	11868639
1900-03-21 19:03:00	-39.2	-0.14	11842817	11868639	11793190
1900-03-21 19:04:00	-41.2	-0.08	11868639	11793190	11896429
1900-03-21 19:05:00	-42.6	-0.04	11793190	11896429	11909389
1900-03-21 19:06:00	-44.1	0.06	11896429	11909389	11652280
1900-03-21 19:07:00	-45.4	0.14	11909389	11652280	11784372
1900-03-21 19:08:00	-46.7	0.26	11652280	11784372	11485308
1900-03-21 19:09:00	-44.3	0.23	11784372	11485308	11597182
1900-03-21 19:10:00	-45.5	0.09	11485308	11597182	11628522
1900-03-21 19:11:00	-43.7	0.14	11597182	11628522	11958962
1900-03-21 19:12:00	-49.2	0.03	11628522	11958962	11692751
1900-03-21 20:01:00	-53.4	-0.04	11958962	11692751	11635660
1900-03-21 20:02:00	-57.7	-0.09	11692751	11635660	11642033
1900-03-21 20:03:00	-58.6	-0.27	11635660	11642033	11687744
1900-03-21 20:04:00	-59.1	-0.33	11642033	11687744	11736914
1900-03-21 20:05:00	-54.6	-0.27	11687744	11736914	11948250
1900-03-21 20:06:00	-49.2	-0.04	11736914	11948250	11832496
1900-03-21 20:07:00	-45.2	-0.05	11948250	11832496	11729185
1900-03-21 20:08:00	-45	-0.24	11832496	11729185	11693046
1900-03-21 20:09:00	-46.9	-0.37	11729185	11693046	11499128
1900-03-21 20:10:00	-49.7	-0.3	11693046	11499128	11598799
1900-03-21 20:11:00	-49.2	-0.21	11499128	11598799	11661523
1900-03-21 20:12:00	-46.1	-0.3	11598799	11661523	11701126
1900-03-21 21:01:00	-41.7	-0.1	11661523	11701126	11724598
1900-03-21 21:02:00	-37.2	-0.18	11701126	11724598	11698674
1900-03-21 21:03:00	-39.2	-0.1	11724598	11698674	11832923
1900-03-21 21:04:00	-42.4	-0.19	11698674	11832923	11922366
1900-03-21 21:05:00	-46	-0.06	11832923	11922366	11779273
1900-03-21 21:06:00	-45.1	-0.11	11922366	11779273	12071838
1900-03-21 21:07:00	-41.9	-0.21	11779273	12071838	12115806
1900-03-21 21:08:00	-38.4	-0.06	12071838	12115806	12170431
1900-03-21 21:09:00	-35	-0.18	12115806	12170431	12412257
1900-03-21 21:10:00	-36.6	-0.07	12170431	12412257	12179941
1900-03-21 21:11:00	-37.1	-0.08	12412257	12179941	11662273
1900-03-21 21:12:00	-38.7	-0.06	12179941	11662273	11738122
1900-03-21 22:01:00	-39.3	-0.17	11662273	11738122	11855873
1900-03-21 22:02:00	-41.3	-0.01	11738122	11855873	12005739
1900-03-21 22:03:00	-43.8	0.1	11855873	12005739	11931638
1900-03-21 22:04:00	-45.9	-0.11	12005739	11931638	11792462
1900-03-21 22:05:00	-47	-0.06	11931638	11792462	12091318
1900-03-21 22:06:00	-47.3	-0.02	11792462	12091318	12172325
1900-03-21 22:07:00	-45.5	0.11	12091318	12172325	11817918
1900-03-21 22:08:00	-45.1	-0.05	12172325	11817918	11742338
1900-03-21 22:09:00	-45.1	0.01	11817918	11742338	11528579
1900-03-21 22:10:00	-46.5	-0.15	11742338	11528579	11627382
1900-03-21 22:11:00	-49.9	0	11528579	11627382	11499550
1900-03-21 22:12:00	-47.7	-0.03	11627382	11499550	11510885
1900-03-21 23:01:00	-48.9	-0.07	11499550	11510885	11490777
1900-03-21 23:02:00	-48.6	-0.24	11510885	11490777	11449312
1900-03-21 23:03:00	-50.9	0.08	11490777	11449312	11507891
1900-03-21 23:04:00	-49.3	-0.03	11449312	11507891	11582637
1900-03-21 23:05:00	-47.8	0.12	11507891	11582637	11863373
1900-03-21 23:06:00	-43	-0.06	11582637	11863373	10805358
1900-03-21 23:07:00	-42.4	0.06	11863373	10805358	12265689
1900-03-21 23:08:00	-40.4	0.01	10805358	12265689	12001535
1900-03-21 23:09:00	-40.1	0	12265689	12001535	11846047
1900-03-21 23:10:00	-39.4	0.11	12001535	11846047	11677705
1900-03-21 23:11:00	-38.8	-0.01	11846047	11677705	12054757
1900-03-21 23:12:00	-38.5	-0.01	11677705	12054757	11716237
1900-03-22 00:01:00	-38	-0.22	12054757	11716237	11373983
1900-03-22 00:02:00	-40.4	-0.14	11716237	11373983	11662308
1900-03-22 00:03:00	-46.4	0.26	11373983	11662308	11808508
1900-03-22 00:04:00	-51.4	-0.04	11662308	11808508	11900470
1900-03-22 00:05:00	-55.1	-0.09	11808508	11900470	11499907
1900-03-22 00:06:00	-53.7	-0.01	11900470	11499907	11376879
1900-03-22 00:07:00	-49.3	-0.07	11499907	11376879	10896505
1900-03-22 00:08:00	-41.9	-0.04	11376879	10896505	11597406
1900-03-22 00:09:00	-38	-0.13	10896505	11597406	11782327
1900-03-22 00:10:00	-34.4	0.13	11597406	11782327	11980246
1900-03-22 00:11:00	-34.1	-0.03	11782327	11980246	11789271
1900-03-22 00:12:00	-35.8	-0.12	11980246	11789271	11806532
1900-03-22 01:01:00	-34.2	-0.06	11789271	11806532	11913122
1900-03-22 01:02:00	-35.6	-0.09	11806532	11913122	11985020
1900-03-22 01:03:00	-34.6	-0.03	11913122	11985020	11946653
1900-03-22 01:04:00	-35.8	0.19	11985020	11946653	12021622
1900-03-22 01:05:00	-37	0.13	11946653	12021622	11867413
1900-03-22 01:06:00	-37.5	0.13	12021622	11867413	12183230
1900-03-22 01:07:00	-39.5	-0.03	11867413	12183230	12009250
1900-03-22 01:08:00	-37.3	0	12183230	12009250	11611876
1900-03-22 01:09:00	-36.3	0.09	12009250	11611876	11562556
1900-03-22 01:10:00	-34.9	0.15	11611876	11562556	11548457
1900-03-22 01:11:00	-36.3	0.16	11562556	11548457	11553362
1900-03-22 01:12:00	-37.8	0.31	11548457	11553362	11742064
1900-03-22 02:01:00	-37.2	0.09	11553362	11742064	11384791
1900-03-22 02:02:00	-36	0.23	11742064	11384791	11391414
1900-03-22 02:03:00	-36.6	0.1	11384791	11391414	11199340
1900-03-22 02:04:00	-39.5	0.04	11391414	11199340	11525113
1900-03-22 02:05:00	-39.7	-0.04	11199340	11525113	11693390
1900-03-22 02:06:00	-39.4	-0.01	11525113	11693390	11736876
1900-03-22 02:07:00	-41	-0.01	11693390	11736876	12000437
1900-03-22 02:08:00	-40.3	-0.13	11736876	12000437	11987211
1900-03-22 02:09:00	-40.8	0.12	12000437	11987211	12103372
1900-03-22 02:10:00	-37.1	0.04	11987211	12103372	11657176
1900-03-22 02:11:00	-37	0.04	12103372	11657176	11591285
1900-03-22 02:12:00	-35.5	-0.12	11657176	11591285	11718694
1900-03-22 03:01:00	-33.3	-0.02	11591285	11718694	11767781
1900-03-22 03:02:00	-30.1	-0.2	11718694	11767781	11693107
1900-03-22 03:03:00	-29.1	-0.21	11767781	11693107	11912110
1900-03-22 03:04:00	-29.8	-0.11	11693107	11912110	11944648
1900-03-22 03:05:00	-33.6	-0.1	11912110	11944648	11734932
1900-03-22 03:06:00	-36.1	-0.2	11944648	11734932	9906810
1900-03-22 03:07:00	-36.9	-0.11	11734932	9906810	11091656
1900-03-22 03:08:00	-34.9	-0.03	9906810	11091656	11194608
1900-03-22 03:09:00	-31.5	-0.01	11091656	11194608	11476220
1900-03-22 03:10:00	-31.9	-0.04	11194608	11476220	12079200
1900-03-22 03:11:00	-34.3	-0.07	11476220	12079200	12099253
1900-03-22 03:12:00	-36	-0.11	12079200	12099253	11941774
1900-03-22 04:01:00	-32.4	-0.25	12099253	11941774	11815160
1900-03-22 04:02:00	-27.6	-0.2	11941774	11815160	11667450
1900-03-22 04:03:00	-23.7	-0.03	11815160	11667450	11695051
1900-03-22 04:04:00	-23	-0.01	11667450	11695051	11727751
1900-03-22 04:05:00	-21	-0.02	11695051	11727751	11832876
1900-03-22 04:06:00	-18.6	0.06	11727751	11832876	11697364
1900-03-22 04:07:00	-17.5	0	11832876	11697364	11501372
1900-03-22 04:08:00	-21.5	0.21	11697364	11501372	11533420
1900-03-22 04:09:00	-24.1	0.04	11501372	11533420	11514214
1900-03-22 04:10:00	-26.3	0.05	11533420	11514214	11663214
1900-03-22 04:11:00	-25.3	-0.01	11514214	11663214	11401371
1900-03-22 04:12:00	-26.9	0.19	11663214	11401371	11326900
1900-03-22 05:01:00	-31.6	0.25	11401371	11326900	11426728
1900-03-22 05:02:00	-32	0.29	11326900	11426728	11452043
1900-03-22 05:03:00	-33	0.26	11426728	11452043	11232904
1900-03-22 05:04:00	-30.1	0.25	11452043	11232904	10980808
1900-03-22 05:05:00	-32.2	0.24	11232904	10980808	11209318
1900-03-22 05:06:00	-31.1	0.16	10980808	11209318	11343147
1900-03-22 05:07:00	-32.8	0.11	11209318	11343147	11208162
1900-03-22 05:08:00	-32.8	0.01	11343147	11208162	11320268
1900-03-22 05:09:00	-32.9	0.08	11208162	11320268	11051594
1900-03-22 05:10:00	-30	0.13	11320268	11051594	10830567
1900-03-22 05:11:00	-23.1	0.04	11051594	10830567	10798716
1900-03-22 05:12:00	-18.3	-0.08	10830567	10798716	10893555
1900-03-22 06:01:00	-13.8	-0.14	10798716	10893555	11032038
1900-03-22 06:02:00	-14.9	-0.25	10893555	11032038	11166798
1900-03-22 06:03:00	-16	-0.04	11032038	11166798	11320840
1900-03-22 06:04:00	-15.8	-0.11	11166798	11320840	11434524
1900-03-22 06:05:00	-16.1	-0.03	11320840	11434524	11454725
1900-03-22 06:06:00	-16.7	-0.04	11434524	11454725	11450946
1900-03-22 06:07:00	-18.8	-0.02	11454725	11450946	11593998
1900-03-22 06:08:00	-20.5	0.11	11450946	11593998	11467864
1900-03-22 06:09:00	-21.4	-0.09	11593998	11467864	11416169
1900-03-22 06:10:00	-22.2	-0.06	11467864	11416169	11409020
1900-03-22 06:11:00	-21	-0.1	11416169	11409020	11374401
1900-03-22 06:12:00	-20.2	-0.1	11409020	11374401	11358019
1900-03-22 07:01:00	-19.5	0.03	11374401	11358019	11344645
1900-03-22 07:02:00	-18.6	0.02	11358019	11344645	11223151
1900-03-22 07:03:00	-17.1	0.12	11344645	11223151	11129968
1900-03-22 07:04:00	-18.4	-0.02	11223151	11129968	11109556
1900-03-22 07:05:00	-19.7	0.19	11129968	11109556	10975372
1900-03-22 07:06:00	-21.8	-0.01	11109556	10975372	11104721
1900-03-22 07:07:00	-21.8	-0.02	10975372	11104721	11376686
1900-03-22 07:08:00	-20.4	-0.21	11104721	11376686	11399955
1900-03-22 07:09:00	-19.7	-0.05	11376686	11399955	11313072
1900-03-22 07:10:00	-19.1	-0.09	11399955	11313072	11320485
1900-03-22 07:11:00	-18.9	-0.15	11313072	11320485	11345970
1900-03-22 07:12:00	-21.1	-0.2	11320485	11345970	11272595
1900-03-22 08:01:00	-21.3	-0.06	11345970	11272595	11259825
1900-03-22 08:02:00	-24.1	-0.1	11272595	11259825	11321668
1900-03-22 08:03:00	-22.8	-0.26	11259825	11321668	11370717
1900-03-22 08:04:00	-21.6	-0.14	11321668	11370717	11414598
1900-03-22 08:05:00	-20.9	-0.28	11370717	11414598	11620968
1900-03-22 08:06:00	-18.8	-0.14	11414598	11620968	11604164
1900-03-22 08:07:00	-20	-0.12	11620968	11604164	11462947
1900-03-22 08:08:00	-21.9	-0.18	11604164	11462947	11502170
1900-03-22 08:09:00	-20.6	-0.09	11462947	11502170	11795630
1900-03-22 08:10:00	-21	-0.28	11502170	11795630	11542825
1900-03-22 08:11:00	-18.1	-0.11	11795630	11542825	11226675
1900-03-22 08:12:00	-17.9	0.01	11542825	11226675	11266696
1900-03-22 09:01:00	-19.3	0.11	11226675	11266696	11503326
1900-03-22 09:02:00	-22	0.16	11266696	11503326	11686791
1900-03-22 09:03:00	-23.8	0.17	11503326	11686791	11478877
1900-03-22 09:04:00	-26	0.21	11686791	11478877	11357892
1900-03-22 09:05:00	-25.5	0.3	11478877	11357892	11307192
1900-03-22 09:06:00	-24.9	0.24	11357892	11307192	11190028
1900-03-22 09:07:00	-23.9	0.21	11307192	11190028	11151587
1900-03-22 09:08:00	-23.2	0.18	11190028	11151587	11186979
1900-03-22 09:09:00	-22.2	-0.03	11151587	11186979	11260613
1900-03-22 09:10:00	-21.5	-0.03	11186979	11260613	11214739
1900-03-22 09:11:00	-19.4	0.14	11260613	11214739	11269149
1900-03-22 09:12:00	-16.7	0.03	11214739	11269149	11240996
1900-03-22 10:01:00	-14.1	0.05	11269149	11240996	11178444
1900-03-22 10:02:00	-10.4	0.1	11240996	11178444	11239357
1900-03-22 10:03:00	-11.4	0.14	11178444	11239357	11202968
1900-03-22 10:04:00	-11.7	0.1	11239357	11202968	11557618
1900-03-22 10:05:00	-15.4	0.02	11202968	11557618	12147165
1900-03-22 10:06:00	-16.9	-0.07	11557618	12147165	11900413
1900-03-22 10:07:00	-18.3	0.07	12147165	11900413	11595480
1900-03-22 10:08:00	-16.7	-0.2	11900413	11595480	11429031
1900-03-22 10:09:00	-16.4	0.08	11595480	11429031	11253076
1900-03-22 10:10:00	-16.1	-0.02	11429031	11253076	11159356
1900-03-22 10:11:00	-20.6	0.09	11253076	11159356	10977145
1900-03-22 10:12:00	-23.6	0.02	11159356	10977145	11002839
1900-03-22 11:01:00	-26.4	0.08	10977145	11002839	10862585
1900-03-22 11:02:00	-25.3	-0.16	11002839	10862585	10607867
1900-03-22 11:03:00	-24.2	0.1	10862585	10607867	10586480
1900-03-22 11:04:00	-24.5	0.12	10607867	10586480	10529776
1900-03-22 11:05:00	-25.9	-0.03	10586480	10529776	10365143
1900-03-22 11:06:00	-25.5	0.06	10529776	10365143	10423644
1900-03-22 11:07:00	-23.1	-0.05	10365143	10423644	10436644
1900-03-22 11:08:00	-18.3	0.11	10423644	10436644	10408513
1900-03-22 11:09:00	-15.7	0.21	10436644	10408513	10520517
1900-03-22 11:10:00	-13.3	0.19	10408513	10520517	10577603
1900-03-22 11:11:00	-15.6	0.21	10520517	10577603	10657461
1900-03-22 11:12:00	-13.4	0.41	10577603	10657461	10644226
1900-03-22 12:01:00	-13.6	0.23	10657461	10644226	10680734
1900-03-22 12:02:00	-12.5	0.3	10644226	10680734	10648067
1900-03-22 12:03:00	-14.5	0.24	10680734	10648067	10503546
1900-03-22 12:04:00	-14.2	0.27	10648067	10503546	10213469
1900-03-22 12:05:00	-14.5	0.29	10503546	10213469	10356898
1900-03-22 12:06:00	-15.1	0.11	10213469	10356898	10699249
1900-03-22 12:07:00	-17.6	0.23	10356898	10699249	10785503
1900-03-22 12:08:00	-19.4	0.19	10699249	10785503	10759204
1900-03-22 12:09:00	-19.4	0.15	10785503	10759204	10830037
1900-03-22 12:10:00	-17.6	0.11	10759204	10830037	10847436
1900-03-22 12:11:00	-12.4	0.23	10830037	10847436	10752215
1900-03-22 12:12:00	-8.3	0.1	10847436	10752215	10593187
1900-03-22 13:01:00	-6.2	0.5	10752215	10593187	10490477
1900-03-22 13:02:00	-5.2	0.38	10593187	10490477	10647855
1900-03-22 13:03:00	-3.4	0.45	10490477	10647855	10639659
1900-03-22 13:04:00	-2.4	0.25	10647855	10639659	10408754
1900-03-22 13:05:00	-1.1	0.17	10639659	10408754	10047942
1900-03-22 13:06:00	-0.6	0.23	10408754	10047942	9987894
1900-03-22 13:07:00	-2.3	0.3	10047942	9987894	10458750
1900-03-22 13:08:00	-1.5	0.32	9987894	10458750	10585465
1900-03-22 13:09:00	-2.5	0.13	10458750	10585465	10350166
1900-03-22 13:10:00	-0.4	0.06	10585465	10350166	10580617
1900-03-22 13:11:00	-1.3	0.18	10350166	10580617	10840954
1900-03-22 13:12:00	-2.8	0.29	10580617	10840954	10877808
1900-03-22 14:01:00	-6.6	0.02	10840954	10877808	10903037
1900-03-22 14:02:00	-7.7	0.1	10877808	10903037	10966530
1900-03-22 14:03:00	-9	-0.09	10903037	10966530	10949973
1900-03-22 14:04:00	-11.5	0	10966530	10949973	10804224
1900-03-22 14:05:00	-11.9	0.13	10949973	10804224	10777070
1900-03-22 14:06:00	-13.1	0.02	10804224	10777070	10733413
1900-03-22 14:07:00	-14.2	0.14	10777070	10733413	10423744
1900-03-22 14:08:00	-12.8	-0.02	10733413	10423744	10695514
1900-03-22 14:09:00	-8.7	0.03	10423744	10695514	10984197
1900-03-22 14:10:00	-3.1	0.03	10695514	10984197	10933769
1900-03-22 14:11:00	-0.5	0.04	10984197	10933769	10858525
1900-03-22 14:12:00	0	0.36	10933769	10858525	10798096
1900-03-22 15:01:00	1.8	0.47	10858525	10798096	10706030
1900-03-22 15:02:00	1.1	0.36	10798096	10706030	10541414
1900-03-22 15:03:00	2.7	0.38	10706030	10541414	10542924
1900-03-22 15:04:00	5.9	0.28	10541414	10542924	10791311
1900-03-22 15:05:00	9.1	0.31	10542924	10791311	10805631
1900-03-22 15:06:00	7.6	0.17	10791311	10805631	10707802
1900-03-22 15:07:00	3.4	0.12	10805631	10707802	10742644
1900-03-22 15:08:00	-4.3	0.3	10707802	10742644	10970070
1900-03-22 15:09:00	-5.1	0.36	10742644	10970070	10834021
1900-03-22 15:10:00	-8.1	0.1	10970070	10834021	10596227
1900-03-22 15:11:00	-5.2	0.22	10834021	10596227	10429630
1900-03-22 15:12:00	-7.3	0.11	10596227	10429630	10326426
1900-03-22 16:01:00	-5.9	0.24	10429630	10326426	10420684
1900-03-22 16:02:00	-4.7	0.1	10326426	10420684	10485039
1900-03-22 16:03:00	-1.4	0.25	10420684	10485039	10473969
1900-03-22 16:04:00	-0.6	0.05	10485039	10473969	10484242
1900-03-22 16:05:00	0.4	0.31	10473969	10484242	10415073
1900-03-22 16:06:00	2.6	0	10484242	10415073	10406672
1900-03-22 16:07:00	2.2	0.12	10415073	10406672	10209777
1900-03-22 16:08:00	3.6	0.12	10406672	10209777	10084213
1900-03-22 16:09:00	1.4	0.18	10209777	10084213	10146585
1900-03-22 16:10:00	0.5	0.04	10084213	10146585	10313892
1900-03-22 16:11:00	-2.8	-0.05	10146585	10313892	10381997
1900-03-22 16:12:00	-4.8	-0.14	10313892	10381997	10414299
1900-03-22 17:01:00	-8.8	0.17	10381997	10414299	10571153
1900-03-22 17:02:00	-7.9	-0.11	10414299	10571153	10908796
1900-03-22 17:03:00	-10.1	0.12	10571153	10908796	10881759
1900-03-22 17:04:00	-10.1	0.05	10908796	10881759	10495349
1900-03-22 17:05:00	-11.9	0.07	10881759	10495349	10009021
1900-03-22 17:06:00	-11.5	0.14	10495349	10009021	10180368
1900-03-22 17:07:00	-12.1	-0.04	10009021	10180368	10294531
1900-03-22 17:08:00	-13.8	0.11	10180368	10294531	10359414
1900-03-22 17:09:00	-13	0.06	10294531	10359414	10342670
1900-03-22 17:10:00	-12.3	0.06	10359414	10342670	10109451
1900-03-22 17:11:00	-10.9	0.01	10342670	10109451	10145196
1900-03-22 17:12:00	-10.6	0.09	10109451	10145196	10366371
1900-03-22 18:01:00	-9.2	0.23	10145196	10366371	10301607
1900-03-22 18:02:00	-8.1	0.37	10366371	10301607	10337588
1900-03-22 18:03:00	-8.7	0.26	10301607	10337588	10571842
1900-03-22 18:04:00	-8.9	0.2	10337588	10571842	10356539
1900-03-22 18:05:00	-10.2	0.16	10571842	10356539	10581893
1900-03-22 18:06:00	-9.4	0.07	10356539	10581893	10953593
1900-03-22 18:07:00	-11.7	0.06	10581893	10953593	10852525
1900-03-22 18:08:00	-10.9	0.08	10953593	10852525	10770437
1900-03-22 18:09:00	-11.9	-0.01	10852525	10770437	10789271
1900-03-22 18:10:00	-12.3	0.06	10770437	10789271	10639183
1900-03-22 18:11:00	-12.7	0.02	10789271	10639183	10607538
1900-03-22 18:12:00	-11.5	0.07	10639183	10607538	10798994
1900-03-22 19:01:00	-9.6	0.27	10607538	10798994	10822862
1900-03-22 19:02:00	-6.9	0.39	10798994	10822862	10815381
1900-03-22 19:03:00	-9.2	0.12	10822862	10815381	10908679
1900-03-22 19:04:00	-10.8	0.18	10815381	10908679	10891496
1900-03-22 19:05:00	-9.3	0.17	10908679	10891496	10905176
1900-03-22 19:06:00	-7.7	0.33	10891496	10905176	10682839
1900-03-22 19:07:00	-6.6	0.41	10905176	10682839	10834480
1900-03-22 19:08:00	-11.9	0.19	10682839	10834480	10853052
1900-03-22 19:09:00	-13.7	0.31	10834480	10853052	10504517
1900-03-22 19:10:00	-15.1	0.27	10853052	10504517	10738122
1900-03-22 19:11:00	-10.5	0.21	10504517	10738122	10792303
1900-03-22 19:12:00	-7	0.45	10738122	10792303	10555389
1900-03-22 20:01:00	-7.5	0.52	10792303	10555389	10633700
1900-03-22 20:02:00	-6.2	0.36	10555389	10633700	10676688
1900-03-22 20:03:00	-8.3	0.47	10633700	10676688	10510355
1900-03-22 20:04:00	-6.6	0.36	10676688	10510355	10108282
1900-03-22 20:05:00	-6.5	0.39	10510355	10108282	10427835
1900-03-22 20:06:00	-5	0.4	10108282	10427835	10811140
1900-03-22 20:07:00	-4.8	0.27	10427835	10811140	10955287
1900-03-22 20:08:00	-3.2	0.32	10811140	10955287	10853545
1900-03-22 20:09:00	-1.7	0.31	10955287	10853545	10896491
1900-03-22 20:10:00	-1	0.3	10853545	10896491	10893385
1900-03-22 20:11:00	-3.3	-0.01	10896491	10893385	10825293
1900-03-22 20:12:00	-7.8	0.21	10893385	10825293	10507086
1900-03-22 21:01:00	-7.8	0.06	10825293	10507086	10243524
1900-03-22 21:02:00	-6.4	0.29	10507086	10243524	10137404
1900-03-22 21:03:00	-0.8	0.29	10243524	10137404	10388723
1900-03-22 21:04:00	0	0.2	10137404	10388723	10831985
1900-03-22 21:05:00	0.5	0.07	10388723	10831985	11077733
1900-03-22 21:06:00	-1.4	0.08	10831985	11077733	10589279
1900-03-22 21:07:00	-1.1	0.3	11077733	10589279	10154850
1900-03-22 21:08:00	0.6	0.26	10589279	10154850	10160913
1900-03-22 21:09:00	1.9	0.33	10154850	10160913	10409449
1900-03-22 21:10:00	2.2	0.27	10160913	10409449	10390902
1900-03-22 21:11:00	2.7	0.09	10409449	10390902	10385871
1900-03-22 21:12:00	1	0.3	10390902	10385871	10465543
1900-03-22 22:01:00	-0.1	0.31	10385871	10465543	10352841
1900-03-22 22:02:00	-3.1	0.3	10465543	10352841	9916112
1900-03-22 22:03:00	-4.2	0.68	10352841	9916112	9832450
1900-03-22 22:04:00	-3.6	0.47	9916112	9832450	9805602
1900-03-22 22:05:00	-3.6	0.38	9832450	9805602	9945343
1900-03-22 22:06:00	0.5	0.29	9805602	9945343	9982769
1900-03-22 22:07:00	0.4	0.44	9945343	9982769	10037706
1900-03-22 22:08:00	4.1	0.25	9982769	10037706	10154866
1900-03-22 22:09:00	4.1	0.17	10037706	10154866	10545613
1900-03-22 22:10:00	5.2	0.39	10154866	10545613	10237062
1900-03-22 22:11:00	5.8	0.37	10545613	10237062	10086880
1900-03-22 22:12:00	3.1	0.35	10237062	10086880	10277535
1900-03-22 23:01:00	4.6	0.35	10086880	10277535	10434374
1900-03-22 23:02:00	4.8	0.45	10277535	10434374	10486714
1900-03-22 23:03:00	5.7	0.3	10434374	10486714	10495435
1900-03-22 23:04:00	2.3	0.45	10486714	10495435	10512001
1900-03-22 23:05:00	0.1	0.32	10495435	10512001	10661178
1900-03-22 23:06:00	-0.3	0.5	10512001	10661178	10413147
1900-03-22 23:07:00	1.5	0.49	10661178	10413147	10062412
1900-03-22 23:08:00	3.9	0.39	10413147	10062412	9756132
1900-03-22 23:09:00	4.8	0.4	10062412	9756132	10017191
1900-03-22 23:10:00	5.7	0.21	9756132	10017191	10221739
1900-03-22 23:11:00	6.2	0.19	10017191	10221739	10342224
1900-03-22 23:12:00	5.8	0.26	10221739	10342224	10327536
1900-03-23 00:01:00	8.3	0.38	10342224	10327536	10390726
1900-03-23 00:02:00	10.3	0.35	10327536	10390726	10437409
1900-03-23 00:03:00	8.9	0.39	10390726	10437409	10662443
1900-03-23 00:04:00	7.7	0.17	10437409	10662443	10910241
1900-03-23 00:05:00	4.7	0.23	10662443	10910241	10790332
1900-03-23 00:06:00	5.4	0.17	10910241	10790332	10463310
1900-03-23 00:07:00	3.7	0.02	10790332	10463310	10860555
1900-03-23 00:08:00	3.7	0.01	10463310	10860555	10832278
1900-03-23 00:09:00	4.8	-0.11	10860555	10832278	10784198
1900-03-23 00:10:00	8.1	-0.04	10832278	10784198	10686596
1900-03-23 00:11:00	7.2	-0.07	10784198	10686596	10615857
1900-03-23 00:12:00	5.9	0.1	10686596	10615857	10609422
1900-03-23 01:01:00	3.9	0.28	10615857	10609422	10451688
1900-03-23 01:02:00	5	0.29	10609422	10451688	10555500
1900-03-23 01:03:00	6.6	0.29	10451688	10555500	10432429
1900-03-23 01:04:00	8.8	0.17	10555500	10432429	10029194
1900-03-23 01:05:00	9.2	0.17	10432429	10029194	9872524
1900-03-23 01:06:00	5.1	0.1	10029194	9872524	9951619
1900-03-23 01:07:00	1.6	0.13	9872524	9951619	10174835
1900-03-23 01:08:00	-1.5	0.03	9951619	10174835	10239989
1900-03-23 01:09:00	-4.6	0	10174835	10239989	10358512
1900-03-23 01:10:00	-3.4	0.15	10239989	10358512	10365126
1900-03-23 01:11:00	-4.6	-0.01	10358512	10365126	10492821
1900-03-23 01:12:00	-0.1	0.13	10365126	10492821	10485901
1900-03-23 02:01:00	3.4	0.23	10492821	10485901	10464975
1900-03-23 02:02:00	3.2	-0.07	10485901	10464975	10511775
1900-03-23 02:03:00	4.6	0.2	10464975	10511775	10531265
1900-03-23 02:04:00	3.1	0.3	10511775	10531265	10476830
1900-03-23 02:05:00	5.6	0.17	10531265	10476830	10440407
1900-03-23 02:06:00	4.8	0.35	10476830	10440407	10392790
1900-03-23 02:07:00	7.7	0.23	10440407	10392790	10766792
1900-03-23 02:08:00	7.1	0.16	10392790	10766792	10697688
1900-03-23 02:09:00	7.1	0.32	10766792	10697688	10647422
1900-03-23 02:10:00	6.8	0.37	10697688	10647422	10541179
1900-03-23 02:11:00	4.9	0.4	10647422	10541179	10317778
1900-03-23 02:12:00	7.1	0.29	10541179	10317778	10277536
1900-03-23 03:01:00	8.1	0.44	10317778	10277536	10227933
1900-03-23 03:02:00	9.3	0.72	10277536	10227933	10062721
1900-03-23 03:03:00	10.5	0.41	10227933	10062721	9822391
1900-03-23 03:04:00	8.8	0.42	10062721	9822391	9918323
1900-03-23 03:05:00	8.4	0.21	9822391	9918323	9937947
1900-03-23 03:06:00	7.6	0.37	9918323	9937947	9846874
1900-03-23 03:07:00	9.5	0.5	9937947	9846874	9637380
1900-03-23 03:08:00	9.7	0.4	9846874	9637380	9287008
1900-03-23 03:09:00	11.5	0.24	9637380	9287008	10134187
1900-03-23 03:10:00	12.7	0.44	9287008	10134187	10388032
1900-03-23 03:11:00	14.7	0.38	10134187	10388032	9992641
1900-03-23 03:12:00	17.9	0.24	10388032	9992641	9733055
1900-03-23 04:01:00	17.1	0.25	9992641	9733055	9796851
1900-03-23 04:02:00	16.8	0.48	9733055	9796851	9912060
1900-03-23 04:03:00	11.3	0.31	9796851	9912060	9655716
1900-03-23 04:04:00	8.7	0.27	9912060	9655716	10214529
1900-03-23 04:05:00	8	0.21	9655716	10214529	11078568
1900-03-23 04:06:00	7.8	0.19	10214529	11078568	10804118
1900-03-23 04:07:00	13.8	0.36	11078568	10804118	11165093
1900-03-23 04:08:00	16.1	0.48	10804118	11165093	10598049
1900-03-23 04:09:00	21.7	0.25	11165093	10598049	10156167
1900-03-23 04:10:00	19	0.16	10598049	10156167	10047639
1900-03-23 04:11:00	17.4	0.34	10156167	10047639	10013305
1900-03-23 04:12:00	15.5	0.35	10047639	10013305	10142614
1900-03-23 05:01:00	18	0.28	10013305	10142614	10213772
1900-03-23 05:02:00	20.6	0.33	10142614	10213772	10210950
1900-03-23 05:03:00	24.1	0.49	10213772	10210950	10209632
1900-03-23 05:04:00	24.6	0.33	10210950	10209632	10135330
1900-03-23 05:05:00	25.2	0.32	10209632	10135330	10155180
1900-03-23 05:06:00	25	0.53	10135330	10155180	10230843
1900-03-23 05:07:00	20.4	0.29	10155180	10230843	10409334
1900-03-23 05:08:00	20.2	0.35	10230843	10409334	9640557
1900-03-23 05:09:00	19.1	0.44	10409334	9640557	10201930
1900-03-23 05:10:00	24.2	0.53	9640557	10201930	10492363
1900-03-23 05:11:00	23.9	0.58	10201930	10492363	10619499
1900-03-23 05:12:00	26.1	0.57	10492363	10619499	10833920
1900-03-23 06:01:00	22.7	0.55	10619499	10833920	10499786
1900-03-23 06:02:00	19.2	0.83	10833920	10499786	10308492
1900-03-23 06:03:00	15.3	0.6	10499786	10308492	10305839
1900-03-23 06:04:00	11.7	0.57	10308492	10305839	10267296
1900-03-23 06:05:00	11.6	0.68	10305839	10267296	10067043
1900-03-23 06:06:00	11.9	0.73	10267296	10067043	10024629
1900-03-23 06:07:00	14.1	0.66	10067043	10024629	9917335
1900-03-23 06:08:00	15.1	0.65	10024629	9917335	10012765
1900-03-23 06:09:00	17.3	0.43	9917335	10012765	10131696
1900-03-23 06:10:00	15.4	0.41	10012765	10131696	10200889
1900-03-23 06:11:00	13.5	0.45	10131696	10200889	10469032
1900-03-23 06:12:00	12.6	0.52	10200889	10469032	10383493
1900-03-23 07:01:00	15.9	0.42	10469032	10383493	10448005
1900-03-23 07:02:00	19.6	0.6	10383493	10448005	10804807
1900-03-23 07:03:00	24	0.28	10448005	10804807	10480323
1900-03-23 07:04:00	23.3	0.26	10804807	10480323	10481095
1900-03-23 07:05:00	24.3	0.23	10480323	10481095	10330272
1900-03-23 07:06:00	23.6	0.36	10481095	10330272	10153717
1900-03-23 07:07:00	25.1	0.31	10330272	10153717	9875814
1900-03-23 07:08:00	24.1	0.29	10153717	9875814	10390340
1900-03-23 07:09:00	23.6	0.31	9875814	10390340	10629166
1900-03-23 07:10:00	22	0.34	10390340	10629166	10318481
1900-03-23 07:11:00	18.7	0.3	10629166	10318481	10078699
1900-03-23 07:12:00	16.6	0.35	10318481	10078699	9972795
1900-03-23 08:01:00	14.6	0.18	10078699	9972795	9886434
1900-03-23 08:02:00	17.3	0.53	9972795	9886434	10067837
1900-03-23 08:03:00	21.6	0.51	9886434	10067837	10064358
1900-03-23 08:04:00	25	0.54	10067837	10064358	10032677
1900-03-23 08:05:00	29.3	0.31	10064358	10032677	10261076
1900-03-23 08:06:00	28.5	0.39	10032677	10261076	10263698
1900-03-23 08:07:00	29.6	0.37	10261076	10263698	10046715
1900-03-23 08:08:00	24.3	0.4	10263698	10046715	10305937
1900-03-23 08:09:00	21.9	0.36	10046715	10305937	9975562
1900-03-23 08:10:00	18.4	0.2	10305937	9975562	10167569
1900-03-23 08:11:00	19.4	0.29	9975562	10167569	10075378
1900-03-23 08:12:00	20.8	0.25	10167569	10075378	10366625
1900-03-23 09:01:00	24.9	0.39	10075378	10366625	10632654
1900-03-23 09:02:00	25.4	0.41	10366625	10632654	10539976
1900-03-23 09:03:00	28.3	0.55	10632654	10539976	10267093
1900-03-23 09:04:00	26.3	0.44	10539976	10267093	9803350
1900-03-23 09:05:00	27.2	0.53	10267093	9803350	9918224
1900-03-23 09:06:00	27.5	0.46	9803350	9918224	10302568
1900-03-23 09:07:00	29.2	0.54	9918224	10302568	10238461
1900-03-23 09:08:00	31	0.48	10302568	10238461	10272731
1900-03-23 09:09:00	31	0.51	10238461	10272731	10407673
1900-03-23 09:10:00	28.1	0.47	10272731	10407673	9596363
1900-03-23 09:11:00	24.4	0.66	10407673	9596363	10115956
1900-03-23 09:12:00	21.4	0.51	9596363	10115956	10264994
1900-03-23 10:01:00	21.4	0.71	10115956	10264994	10353788
1900-03-23 10:02:00	22.4	0.7	10264994	10353788	9904212
1900-03-23 10:03:00	23.3	0.89	10353788	9904212	10190586
1900-03-23 10:04:00	22.7	0.56	9904212	10190586	9971222
1900-03-23 10:05:00	24.4	0.57	10190586	9971222	10028459
1900-03-23 10:06:00	26.9	0.49	9971222	10028459	9820393
1900-03-23 10:07:00	27	0.58	10028459	9820393	9874259
1900-03-23 10:08:00	26.1	0.47	9820393	9874259	9971322
1900-03-23 10:09:00	28.1	0.54	9874259	9971322	9902172
1900-03-23 10:10:00	29.4	0.51	9971322	9902172	9703338
1900-03-23 10:11:00	31.7	0.51	9902172	9703338	10027567
1900-03-23 10:12:00	30.2	0.38	9703338	10027567	10041555
1900-03-23 11:01:00	29	0.68	10027567	10041555	10049469
1900-03-23 11:02:00	27.5	0.51	10041555	10049469	9958414
1900-03-23 11:03:00	26.8	0.54	10049469	9958414	9822884
1900-03-23 11:04:00	30.9	0.49	9958414	9822884	10216470
1900-03-23 11:05:00	33.6	0.53	9822884	10216470	9991499
1900-03-23 11:06:00	38	0.42	10216470	9991499	9949625
1900-03-23 11:07:00	38.4	0.5	9991499	9949625	9933644
1900-03-23 11:08:00	41	0.64	9949625	9933644	9738861
1900-03-23 11:09:00	41.8	0.61	9933644	9738861	9869266
1900-03-23 11:10:00	41.6	0.68	9738861	9869266	10125651
1900-03-23 11:11:00	37.3	0.49	9869266	10125651	10180383
1900-03-23 11:12:00	35.7	0.69	10125651	10180383	9871657
1900-03-23 12:01:00	32.5	0.54	10180383	9871657	9856106
1900-03-23 12:02:00	30.1	0.67	9871657	9856106	9644752
1900-03-23 12:03:00	31	0.59	9856106	9644752	9824972
1900-03-23 12:04:00	32.4	0.52	9644752	9824972	10094595
1900-03-23 12:05:00	37.6	0.36	9824972	10094595	10283783
1900-03-23 12:06:00	39.1	0.35	10094595	10283783	10231648
1900-03-23 12:07:00	37.4	0.21	10283783	10231648	10000597
1900-03-23 12:08:00	38	0.43	10231648	10000597	10060112
1900-03-23 12:09:00	35.5	0.48	10000597	10060112	10005945
1900-03-23 12:10:00	35	0.6	10060112	10005945	10085204
1900-03-23 12:11:00	33	0.66	10005945	10085204	9738600
1900-03-23 12:12:00	33	0.47	10085204	9738600	9365878
1900-03-23 13:01:00	36.2	0.69	9738600	9365878	9596299
1900-03-23 13:02:00	36.2	0.55	9365878	9596299	9679800
1900-03-23 13:03:00	34.5	0.69	9596299	9679800	9775378
1900-03-23 13:04:00	34.2	0.63	9679800	9775378	9756630
1900-03-23 13:05:00	35	0.55	9775378	9756630	9686953
1900-03-23 13:06:00	37	0.59	9756630	9686953	9691401
1900-03-23 13:07:00	37.2	0.55	9686953	9691401	9929400
1900-03-23 13:08:00	35.7	0.57	9691401	9929400	9532837
1900-03-23 13:09:00	32.1	0.68	9929400	9532837	9951209
1900-03-23 13:10:00	31	0.73	9532837	9951209	9663292
1900-03-23 13:11:00	29.5	0.64	9951209	9663292	8428890
1900-03-23 13:12:00	30.5	0.64	9663292	8428890	9156900
1900-03-23 14:01:00	30	0.48	8428890	9156900	9199988
1900-03-23 14:02:00	33	0.64	9156900	9199988	9383789
1900-03-23 14:03:00	37.9	0.59	9199988	9383789	9322561
1900-03-23 14:04:00	39.8	0.45	9383789	9322561	9314255
1900-03-23 14:05:00	38.2	0.42	9322561	9314255	9627123
1900-03-23 14:06:00	34.2	0.56	9314255	9627123	9877998
1900-03-23 14:07:00	32.9	0.43	9627123	9877998	9829780
1900-03-23 14:08:00	35	0.64	9877998	9829780	9909110
1900-03-23 14:09:00	37.5	0.55	9829780	9909110	9381817
1900-03-23 14:10:00	38.7	0.6	9909110	9381817	9248766
1900-03-23 14:11:00	38.3	0.65	9381817	9248766	9298859
1900-03-23 14:12:00	32.3	0.72	9248766	9298859	9383027
1900-03-23 15:01:00	29.7	0.89	9298859	9383027	9229720
1900-03-23 15:02:00	24.7	0.64	9383027	9229720	8906392
1900-03-23 15:03:00	29	0.65	9229720	8906392	9217268
1900-03-23 15:04:00	33.5	0.68	8906392	9217268	8720652
1900-03-23 15:05:00	42.2	0.62	9217268	8720652	8417876
1900-03-23 15:06:00	46.5	0.54	8720652	8417876	8336351
1900-03-23 15:07:00	48.5	0.56	8417876	8336351	8368243
1900-03-23 15:08:00	46.9	0.57	8336351	8368243	7991787
1900-03-23 15:09:00	43.2	0.53	8368243	7991787	9025676
1900-03-23 15:10:00	41.3	0.55	7991787	9025676	8926692
1900-03-23 15:11:00	41.6	0.49	9025676	8926692	9529609
1900-03-23 15:12:00	41.8	0.4	8926692	9529609	9199454
1900-03-23 16:01:00	42.8	0.17	9529609	9199454	9761466
1900-03-23 16:02:00	41.6	0.26	9199454	9761466	9440303
1900-03-23 16:03:00	46.2	0.66	9761466	9440303	8991208
1900-03-23 16:04:00	49	0.44	9440303	8991208	8989634
1900-03-23 16:05:00	54.4	0.41	8991208	8989634	9217856
1900-03-23 16:06:00	54.7	0.35	8989634	9217856	8881913
1900-03-23 16:07:00	56.5	0.55	9217856	8881913	8511201
1900-03-23 16:08:00	53.7	0.37	8881913	8511201	9362145
1900-03-23 16:09:00	51.5	0.53	8511201	9362145	9573277
1900-03-23 16:10:00	47.1	0.56	9362145	9573277	9492127
1900-03-23 16:11:00	46.4	0.58	9573277	9492127	9421498
1900-03-23 16:12:00	43.8	0.49	9492127	9421498	9472976
1900-03-23 17:01:00	44.7	0.55	9421498	9472976	9373098
1900-03-23 17:02:00	43	0.45	9472976	9373098	9415252
1900-03-23 17:03:00	46.4	0.48	9373098	9415252	9582898
1900-03-23 17:04:00	47.7	0.49	9415252	9582898	9484563
1900-03-23 17:05:00	53.4	0.54	9582898	9484563	9104399
1900-03-23 17:06:00	57	0.62	9484563	9104399	9267301
1900-03-23 17:07:00	58.4	0.67	9104399	9267301	9154053
1900-03-23 17:08:00	59.1	0.56	9267301	9154053	8742898
1900-03-23 17:09:00	60.9	0.66	9154053	8742898	8695335
1900-03-23 17:10:00	62.3	0.6	8742898	8695335	9001087
