# Supplementary material for: Long-Memory and the Sea Level-Temperature Relationship: A Fractional Cointegration Approach
Source: PLoS One. 2014 Nov 26;9(11):e113439. doi: 10.1371/journal.pone.0113439 (PMC4245127; doi:10.1371/journal.pone.0113439)
Supplement: Data and Code S1 — Data and GRETL code used in regression. (ZIP) [file pone.0113439.s004.zip]

Archive with 3 entries (2 files):
- Data and Code S2/
- Data and Code S2/GretlDATASET.gdt
- Data and Code S2/Readme.pdf
